# Supplementary material for: Multimodal, label-free fluorescence and Raman imaging of amyloid deposits in snap-frozen Alzheimer’s disease human brain tissue
Source: Commun Biol. 2021 Apr 15;4:474. doi: 10.1038/s42003-021-01981-x (PMC8050064; doi:10.1038/s42003-021-01981-x)
Supplement: Supplementary file 4 — Supplementary Data 1 [file 42003_2021_1981_MOESM4_ESM.xls]

## Sheet: Figure 4 data
	Fig 4 - top row					Fig4 - bottom row
	cored					fibrillar
	Wavelength	raw data lipofuscin	raw data plaque	raw data background		Wavelength	raw data lipofuscin	raw data plaque	raw data background
	nm					nm	a.u.
	507	235.702	104.2	71.1422		506	117.174	55.0284	17.7198
	513	280.36	129.11	75.033		512	146.698	64.2358	20.8038
	519	316.671	142.364	74.6505		518	168.636	68.2587	22.5829
	525	340.401	149.464	70.7872		524	179.911	66.5684	21.287
	531	370.139	151.31	72.0138		530	203.461	71.8639	23.5205
	537	401.272	161.305	75.0037		536	220.349	79.497	24.2503
	543	417.006	159.73	76.3908		542	233.967	82.295	27.1217
	549	431.251	155.374	77.2358		548	247.103	82.9444	26.1023
	555	440.826	156.731	73.2		554	256.998	88.2174	29.9685
	561	427.614	139.6	61.8743		560	243.541	76.5196	24.6149
	567	433.958	138.249	63.0734		566	251.045	80.2399	26.9108
	573	425.967	125.521	57.4789		572	244.928	74.0434	24.3416
	579	417.902	119.691	54.3743		578	243.787	71.7521	24.6863
	585	390.32	103.989	45.1972		584	228.946	63.6292	20.7865
	591	391.855	106.938	48.5459		590	232.591	64.6809	21.3945
	597	376.187	90.412	41.789		596	220.983	58.2655	19.6044
	603	366.342	92.721	41.6193		602	218.34	58.0403	19.7298
	609	335.454	74.081	30.1798		608	194.554	47.4695	14.8641
	615	318.833	71.637	32.9312		614	189.002	46.4907	15.4024
	621	225.817	50.36	23.1771		620	127.183	31.6622	11.382

## Sheet: Figure 6 data
	#1a					#1b					#2					#3a					#3b					#3c					#4a					#4b					#4c					#5
	Wavelength	('background',)	('lipofuscin edge',)	('lipofuscin',)	('plaque',)	Wavelength	('lipofuscin',)	('background 1',)	('background 2',)	('plaque',)	Wavenumber	('plaque',)	('lipofuscin',)	('background 1',)	('background 2',)	Wavenumber	lipofuscin	background	plaque	background	Wavenumber	lipofuscin	background	plaque	background	Wavenumber	background	lipofuscin 1	plaque	lipofuscin 2	Wavenumber	('lipofuscin',)	('background 1',)	('background 2',)	('plaque',)	Wavenumber	('background 1',)	('background 2',)	('lipofuscin',)	('lipofuscin edge',)	Wavenumber	('plaque ?',)	('lipofuscin',)	('background 1',)	('background 2',)	Wavenumber	('lipofuscin',)	('background 1',)	('plaque',)
	643.63	0	0	0	0	607.76	0	0	0	0	2292.4	-0.000977279	-0.0022077	-0.00153992	-0.00142867	2247.3	0.00171	0.00193	0.00274	0.000610501	2247.3	0.00179	0.00131	0.00106	0.000618137	2247.3	0.00106	0.00194	0.00202	0.000172303	2247.3	0.00262498	0.00201659	0.000781324	0.000893255	2247.3	0.00160675	0.000588353	0.00236522	0.000742963	2247.3	0.00166454	0.00190155	0.000403336	0.00125189	2247.3	0.00323328	0.00163702	0.00302033
	643.54	0.00664669	0.010636	0.00805909	0.0076173	607.7	0.0304887	0.0111279	0.0160295	0.0157052	2290.9	0.000373501	0.0113401	0.000543863	0.000464273	2245.8	0.01682	0.0042	0.00637	0.00551	2245.8	0.0157	0.00436	0.00513	0.00537	2245.8	0.00428	0.01387	0.00482	0.01376	2245.8	0.0183621	0.00574292	0.00693295	0.00782555	2245.8	0.00636985	0.00694738	0.0160543	0.00717546	2245.8	0.00617865	0.0151721	0.00704275	0.00629361	2245.8	0.0187607	0.00926158	0.00871504
	643.46	0.0101796	0.0163322	0.0122717	0.0116345	607.65	0.0470521	0.0179034	0.0255041	0.0247247	2289.4	0.00108008	0.0181414	0.00162496	0.00145145	2244.3	0.02501	0.00547	0.00827	0.0092	2244.3	0.02292	0.00616	0.00766	0.00894	2244.3	0.00611	0.01991	0.0062	0.02173	2244.3	0.0265192	0.00778366	0.011621	0.0122638	2244.3	0.00907055	0.011436	0.0233136	0.0115315	2244.3	0.00860237	0.0220307	0.0115419	0.00905068	2244.3	0.0268014	0.013971	0.0117638
	643.37	0.0113617	0.0183285	0.01366	0.0129455	607.59	0.0532692	0.021344	0.0299685	0.0286662	2287.9	0.00130058	0.0199037	0.00195103	0.00175625	2242.8	0.02696	0.0059	0.00874	0.01033	2242.8	0.02466	0.00675	0.0084	0.00997	2242.8	0.00663	0.02151	0.00651	0.02335	2242.8	0.0285483	0.00841455	0.0129694	0.0135047	2242.8	0.00986875	0.0126589	0.0251591	0.0127789	2242.8	0.00926078	0.0236353	0.0126678	0.00978827	2242.8	0.02886	0.0153381	0.0125636
	643.29	0.0110008	0.0178726	0.0131778	0.0124914	607.54	0.0523942	0.0222918	0.0308261	0.0290641	2286.4	0.00119302	0.0183344	0.00176959	0.00160193	2241.3	0.02477	0.00576	0.00825	0.00973	2241.3	0.0228	0.00652	0.00795	0.00931	2241.3	0.00628	0.02018	0.00612	0.02079	2241.3	0.0265312	0.00809563	0.0120764	0.0126076	2241.3	0.00938929	0.0117175	0.0234228	0.0119468	2241.3	0.00874316	0.0217855	0.011555	0.00918205	2241.3	0.0269771	0.0144731	0.0118669
	643.2	0.00986289	0.0163236	0.0118918	0.0112612	607.49	0.0483795	0.0214946	0.0296006	0.0276172	2285	0.000937135	0.0154497	0.00136755	0.00125159	2239.9	0.02077	0.00532	0.00734	0.0082	2239.9	0.01958	0.00586	0.00698	0.00778	2239.9	0.00554	0.0176	0.00545	0.01639	2239.9	0.0228887	0.00731676	0.0101468	0.0107867	2239.9	0.00828998	0.0098809	0.0202371	0.0101464	2239.9	0.00770957	0.0185516	0.00946301	0.00797964	2239.9	0.0235156	0.0125987	0.0104692
	643.12	0.00946529	0.0157043	0.0115422	0.0107582	607.43	0.046446	0.0211141	0.0289077	0.0268721	2283.5	0.000785583	0.0136612	0.00111794	0.00103321	2238.4	0.0184	0.00515	0.0068	0.00741	2238.4	0.01774	0.00556	0.00645	0.00696	2238.4	0.00511	0.01607	0.00506	0.01363	2238.4	0.0206629	0.0069047	0.00916699	0.00968699	2238.4	0.0077028	0.0088535	0.0182992	0.00917554	2238.4	0.00709777	0.016619	0.00826137	0.00728238	2238.4	0.0214723	0.0115638	0.00968958
	643.03	0.00938796	0.015669	0.01177	0.0106492	607.38	0.0451867	0.0201296	0.0277839	0.0264111	2282	0.000628271	0.0123106	0.000883824	0.000818306	2236.9	0.01665	0.00491	0.00638	0.00665	2236.9	0.01637	0.00522	0.00598	0.00616	2236.9	0.00475	0.01507	0.00479	0.01183	2236.9	0.0190066	0.00647451	0.00812722	0.00866909	2236.9	0.0071584	0.00799044	0.0167869	0.00835802	2236.9	0.00659646	0.0152697	0.00734486	0.00672719	2236.9	0.020081	0.0107045	0.00910926
	642.95	0.00920664	0.0155814	0.0117933	0.0105702	607.32	0.0442794	0.0185952	0.0263113	0.0256115	2280.5	0.000478945	0.0111958	0.000659546	0.000615072	2235.4	0.0153	0.00464	0.00606	0.00601	2235.4	0.01528	0.0049	0.00556	0.00551	2235.4	0.00448	0.01426	0.00458	0.01043	2235.4	0.0177462	0.00613495	0.00727835	0.00789668	2235.4	0.00668728	0.00727393	0.0156113	0.00763407	2235.4	0.0062145	0.0143216	0.00664398	0.00627988	2235.4	0.0190785	0.00995699	0.00867979
	642.86	0.00913074	0.0156863	0.0120154	0.0105283	607.27	0.043911	0.0173823	0.0252698	0.0248712	2279.1	0.000362221	0.0102604	0.0004963	0.000465403	2233.9	0.01398	0.00447	0.0057	0.00555	2233.9	0.01425	0.00463	0.0052	0.00503	2233.9	0.00423	0.01344	0.00435	0.00901	2233.9	0.016546	0.00585887	0.00665308	0.00727212	2233.9	0.00629547	0.00670831	0.0144584	0.00706152	2233.9	0.00585143	0.0133362	0.00599301	0.00584421	2233.9	0.0179968	0.00922513	0.0083713
	642.77	0.00923525	0.0158935	0.0122654	0.0105349	607.21	0.0444703	0.0165609	0.0248122	0.0244236	2277.6	0.000282202	0.00989578	0.000396137	0.000364894	2232.4	0.01342	0.00434	0.00553	0.00529	2232.4	0.01364	0.00446	0.00496	0.0049	2232.4	0.0041	0.01319	0.00425	0.00854	2232.4	0.0158685	0.00567638	0.00634833	0.00694093	2232.4	0.00603119	0.00633774	0.0137723	0.00671583	2232.4	0.00562389	0.0128572	0.00565198	0.00559176	2232.4	0.0171048	0.00873673	0.00827853
	642.69	0.0092699	0.0160616	0.0125172	0.0105946	607.16	0.0441435	0.0159366	0.0242043	0.0237557	2276.1	0.000187627	0.0091563	0.000268143	0.000238073	2230.9	0.01251	0.00422	0.00537	0.00501	2230.9	0.01261	0.00428	0.00469	0.00463	2230.9	0.00392	0.01255	0.00404	0.00761	2230.9	0.0148445	0.00546612	0.00596134	0.00649984	2230.9	0.0057481	0.00590525	0.0128656	0.0062869	2230.9	0.00532041	0.0120279	0.00520708	0.00527292	2230.9	0.0158959	0.00822112	0.00792793
	642.6	0.00925329	0.016013	0.0126953	0.0105596	607.11	0.0446957	0.0159182	0.0239842	0.023845	2274.6	0.000143659	0.0088568	0.000216181	0.000180263	2229.4	0.01231	0.0041	0.00532	0.00485	2229.4	0.01198	0.00413	0.00447	0.00445	2229.4	0.00378	0.01199	0.00399	0.00723	2229.4	0.0142493	0.00531472	0.00575748	0.00617858	2229.4	0.00556544	0.00565764	0.0122487	0.00600094	2229.4	0.00513703	0.0115987	0.00501154	0.00506019	2229.4	0.0150685	0.00786662	0.0077266
	642.52	0.00930417	0.0158993	0.0126174	0.0106007	607.05	0.045162	0.0165089	0.0245646	0.0242824	2273.1	0.00015398	0.00839135	0.00023076	0.000202777	2227.9	0.01161	0.00415	0.00523	0.00481	2227.9	0.01129	0.00412	0.0044	0.00441	2227.9	0.00368	0.01116	0.0039	0.00635	2227.9	0.0135382	0.00528952	0.00583734	0.00609105	2227.9	0.00550661	0.00568053	0.011669	0.00590639	2227.9	0.00495281	0.0108998	0.00481649	0.00486699	2227.9	0.0141248	0.00771635	0.0075177
	642.43	0.00929625	0.0157424	0.0126034	0.0104968	607	0.0453666	0.0172454	0.0251163	0.0247901	2271.6	0.000189154	0.00771588	0.000262775	0.000248033	2226.4	0.01088	0.0043	0.00508	0.00503	2226.4	0.01053	0.00421	0.00444	0.00454	2226.4	0.00359	0.01037	0.00379	0.00538	2226.4	0.0127592	0.00536162	0.0060154	0.00607624	2226.4	0.0055445	0.00582775	0.0110658	0.00597556	2226.4	0.00479002	0.0101125	0.00467143	0.00472044	2226.4	0.0131491	0.00763867	0.00736104
	642.35	0.0092669	0.0157459	0.0126781	0.0104284	606.94	0.0454802	0.0176101	0.0253775	0.02549	2270.2	0.000186053	0.00720172	0.000248037	0.00024013	2224.9	0.01045	0.0043	0.00498	0.005	2224.9	0.00998	0.00419	0.00439	0.0045	2224.9	0.00347	0.00986	0.00376	0.0051	2224.9	0.01218	0.00530218	0.00594666	0.00596728	2224.9	0.00548971	0.00578241	0.0105242	0.00588724	2224.9	0.00462691	0.00961887	0.00456973	0.004583	2224.9	0.0124705	0.00743039	0.00717974
	642.26	0.00911709	0.0156933	0.0127898	0.0104035	606.89	0.044938	0.0177018	0.0252941	0.0260579	2268.7	0.0001656	0.00627282	0.000202443	0.000205764	2223.5	0.00948	0.00421	0.00477	0.00476	2223.5	0.00907	0.00409	0.00424	0.00428	2223.5	0.00333	0.00902	0.00361	0.00438	2223.5	0.0113647	0.0052038	0.00568278	0.00573162	2223.5	0.00534863	0.00556688	0.00972538	0.00558818	2223.5	0.00439864	0.00875227	0.00428952	0.0043576	2223.5	0.0116559	0.00707773	0.00688097
	642.17	0.00892216	0.0156982	0.0129953	0.0102872	606.83	0.0452684	0.0176974	0.0252132	0.0268181	2267.2	0.000130184	0.00570655	0.00014592	0.000154642	2222	0.00892	0.00409	0.00464	0.00448	2222	0.00861	0.00396	0.00409	0.0041	2222	0.00322	0.00871	0.00358	0.00429	2222	0.0107763	0.00504589	0.00541435	0.00545476	2222	0.00521415	0.00535676	0.00909419	0.00537449	2222	0.00426686	0.00829924	0.00417048	0.00420532	2222	0.0111498	0.00678521	0.00668721
	642.09	0.00873392	0.015639	0.0130995	0.0100388	606.78	0.0459705	0.0176971	0.0253159	0.0273821	2265.7	0.000133904	0.00559502	0.000159204	0.000154403	2220.5	0.0089	0.0041	0.00463	0.00439	2220.5	0.00854	0.00401	0.0041	0.00427	2220.5	0.00323	0.00884	0.00363	0.00494	2220.5	0.0106177	0.00506389	0.00557999	0.00553987	2220.5	0.00525261	0.00538622	0.00890143	0.00539333	2220.5	0.00428212	0.00832449	0.00432627	0.0042388	2220.5	0.0109913	0.0068015	0.00674124
	642	0.00859376	0.0157121	0.0133042	0.00988682	606.73	0.0457263	0.0176576	0.0251852	0.0275355	2264.2	0.0001239	0.00520018	0.000144431	0.000124858	2219	0.00829	0.00403	0.0045	0.0041	2219	0.0081	0.00393	0.00399	0.00412	2219	0.00316	0.00851	0.00355	0.00489	2219	0.00992212	0.00494133	0.00540283	0.00529852	2219	0.00512591	0.00516997	0.00833625	0.00516812	2219	0.00417711	0.00788352	0.00421657	0.00414507	2219	0.0103466	0.0065367	0.00642319
	641.92	0.00835915	0.0155817	0.0132597	0.00964363	606.67	0.0459605	0.0176649	0.0250914	0.0279574	2262.7	0.000118132	0.00503108	0.000142072	0.000117213	2217.5	0.00782	0.00393	0.00438	0.00393	2217.5	0.00749	0.00379	0.00384	0.00395	2217.5	0.00307	0.00794	0.00349	0.00467	2217.5	0.00933281	0.00483517	0.00517404	0.00510081	2217.5	0.00500189	0.0049546	0.00786116	0.00497594	2217.5	0.00407849	0.00741598	0.00403671	0.00401012	2217.5	0.00957128	0.00630698	0.00619053
	641.83	0.00827858	0.0154926	0.0132609	0.00953964	606.62	0.0464683	0.0183182	0.0257109	0.0284706	2261.3	0.000171587	0.00487189	0.000216493	0.000189158	2216	0.00748	0.00408	0.00434	0.00415	2216	0.0073	0.00394	0.00397	0.00417	2216	0.00311	0.00751	0.00348	0.0049	2216	0.008961	0.00496597	0.00546	0.00525951	2216	0.0051195	0.00515192	0.00763229	0.00513844	2216	0.00408586	0.00715438	0.00414297	0.00405276	2216	0.00916868	0.00649349	0.00614647
	641.75	0.00820504	0.0154898	0.013379	0.00943689	606.56	0.0466119	0.0189821	0.0262835	0.0290993	2259.8	0.000226534	0.00454216	0.000285963	0.000263072	2214.5	0.00709	0.00422	0.00427	0.0044	2214.5	0.00694	0.00407	0.00409	0.00435	2214.5	0.00311	0.00687	0.00341	0.00471	2214.5	0.00842013	0.00507227	0.00566593	0.00539843	2214.5	0.00520986	0.00530337	0.00737479	0.00526161	2214.5	0.0040559	0.00673843	0.00410917	0.00403554	2214.5	0.00871574	0.0065103	0.00611278
	641.66	0.00803814	0.0154928	0.0136434	0.00937103	606.51	0.045744	0.0188439	0.0260058	0.0291596	2258.3	0.000197451	0.0039876	0.000247495	0.000226416	2213	0.00657	0.00413	0.00419	0.00425	2213	0.00629	0.00394	0.00398	0.00416	2213	0.00299	0.00601	0.00329	0.0042	2213	0.0078252	0.00496164	0.00543952	0.00530378	2213	0.00508377	0.00511374	0.00690659	0.00509638	2213	0.00389868	0.00608385	0.00386114	0.00387332	2213	0.00797914	0.00625715	0.00599092
	641.57	0.00778438	0.0152931	0.0136151	0.00928039	606.45	0.0444437	0.0186804	0.0255246	0.0292133	2256.8	0.000161384	0.00293835	0.00018774	0.000177608	2211.5	0.00561	0.00402	0.00402	0.004	2211.5	0.00531	0.0038	0.00378	0.00386	2211.5	0.00284	0.00485	0.00305	0.00328	2211.5	0.00687329	0.00482487	0.0050985	0.00501137	2211.5	0.00490002	0.0048391	0.00617538	0.00482053	2211.5	0.00366768	0.00513356	0.00344089	0.00361819	2211.5	0.0071956	0.00589467	0.00572242
	641.49	0.00745175	0.0150077	0.0134966	0.00896706	606.4	0.0431642	0.0180959	0.0248745	0.02927	2255.3	0.000100144	0.00214881	0.000101258	9.94057e-05	2210	0.00525	0.00388	0.00399	0.00377	2210	0.00487	0.00365	0.00366	0.00365	2210	0.00275	0.00428	0.00297	0.00297	2210	0.0064004	0.00466854	0.00479696	0.00473281	2210	0.00474217	0.0046016	0.00578215	0.00464211	2210	0.00357231	0.00475495	0.00330336	0.00348437	2210	0.00693114	0.00572781	0.00567941
	641.4	0.00696911	0.0145554	0.013182	0.00844383	606.35	0.0420486	0.0177066	0.0244108	0.0289587	2253.8	4.24691e-05	0.00144494	2.38963e-05	2.39538e-05	2208.5	0.00471	0.00378	0.0039	0.00366	2208.5	0.00436	0.00353	0.00355	0.00348	2208.5	0.00268	0.00372	0.00284	0.00255	2208.5	0.00580667	0.00457685	0.00463924	0.00452611	2208.5	0.00461729	0.00441034	0.00535178	0.00443375	2208.5	0.00345722	0.00425734	0.00315001	0.0033544	2208.5	0.00651168	0.00551186	0.00564301
	641.32	0.00655887	0.0141852	0.0129068	0.00805739	606.29	0.0414781	0.0173806	0.0240905	0.0288331	2252.3	-5.71434e-06	0.000969771	-4.88894e-05	-4.89606e-05	2207	0.00414	0.00361	0.00379	0.0035	2207	0.00399	0.00336	0.0034	0.00327	2207	0.00261	0.00343	0.00277	0.00237	2207	0.00527952	0.00442518	0.0042873	0.00420235	2207	0.00444003	0.00417336	0.00495756	0.00420932	2207	0.00336637	0.00385081	0.00303937	0.00326064	2207	0.00615932	0.00525364	0.00545923
	641.23	0.0061152	0.0137506	0.0126837	0.00763265	606.24	0.0407996	0.0171335	0.0237897	0.0287159	2250.8	-4.58913e-05	0.000561456	-0.000102728	-9.12288e-05	2205.5	0.00362	0.00356	0.00368	0.00342	2205.5	0.0035	0.00327	0.00328	0.00314	2205.5	0.00257	0.00304	0.00269	0.00202	2205.5	0.00482808	0.00436144	0.00411308	0.00405101	2205.5	0.00434112	0.00406735	0.00465085	0.00410567	2205.5	0.00327687	0.00339765	0.00290912	0.00317535	2205.5	0.0055614	0.00512248	0.00536231
	641.14	0.00602508	0.0136757	0.0127892	0.00753831	606.18	0.0407922	0.0175722	0.0242172	0.0288116	2249.4	-1.31184e-06	0.00046941	-4.26393e-05	-1.97812e-05	2204	0.00354	0.00373	0.00372	0.00366	2204	0.00356	0.00344	0.00343	0.0033	2204	0.00265	0.00305	0.00271	0.00206	2204	0.00476328	0.0045275	0.00442432	0.00424912	2204	0.00450326	0.00434785	0.00470511	0.00431508	2204	0.0033519	0.00332851	0.00306457	0.00327046	2204	0.00549878	0.00539948	0.00543114
	641.06	0.00611441	0.0137477	0.0128536	0.00752347	606.13	0.0409185	0.0180388	0.0247557	0.028894	2247.9	5.54301e-05	0.000427515	3.77636e-05	7.00875e-05	2202.5	0.00369	0.00388	0.00375	0.00384	2202.5	0.00372	0.00359	0.00356	0.00345	2202.5	0.00271	0.00302	0.00274	0.00205	2202.5	0.00474074	0.00465118	0.00467992	0.00442795	2202.5	0.00465574	0.00461737	0.00479915	0.00454411	2202.5	0.00344411	0.00336515	0.00320079	0.00336986	2202.5	0.00566174	0.0055787	0.00556919
	640.97	0.00622906	0.0139603	0.0134457	0.00765866	606.07	0.0408276	0.0179604	0.0246394	0.0281858	2246.4	5.87638e-05	0.000319586	4.40031e-05	7.55896e-05	2201	0.0038	0.00391	0.00376	0.00377	2201	0.00373	0.0036	0.00354	0.00352	2201	0.0027	0.00299	0.00275	0.002	2201	0.00468436	0.00466047	0.00475372	0.00453417	2201	0.00468224	0.00469844	0.00474485	0.00463901	2201	0.0034793	0.00337361	0.00327334	0.00341782	2201	0.00567896	0.00563217	0.00557904
	640.89	0.00627456	0.014034	0.0135054	0.00770177	606.02	0.0405075	0.0174846	0.0240502	0.0272025	2244.9	2.86246e-05	-5.44651e-06	4.28103e-06	2.83919e-05	2199.5	0.00371	0.00391	0.00375	0.00372	2199.5	0.00365	0.0036	0.00349	0.00353	2199.5	0.00269	0.00288	0.00271	0.00206	2199.5	0.00442019	0.00463391	0.00465	0.00446808	2199.5	0.00465924	0.00463536	0.00454303	0.00462592	2199.5	0.00346272	0.00331323	0.00326695	0.00342313	2199.5	0.00568981	0.00562298	0.00560592
	640.8	0.00640581	0.0142107	0.0137802	0.00776093	605.97	0.0396822	0.0165724	0.0230547	0.0261272	2243.4	-5.05763e-05	-0.000411321	-9.47023e-05	-7.59409e-05	2198	0.00352	0.00378	0.00366	0.0036	2198	0.00344	0.00351	0.0034	0.00343	2198	0.00266	0.00276	0.00267	0.00198	2198	0.00416229	0.0045379	0.00436725	0.00433187	2198	0.00456632	0.0044117	0.00426775	0.00446971	2198	0.00340108	0.00313452	0.00319858	0.0033704	2198	0.00553231	0.00545051	0.00555142
	640.72	0.00643921	0.0142694	0.0138179	0.00775811	605.91	0.0396433	0.0161253	0.0223756	0.0252461	2241.9	-8.93669e-05	-0.000368524	-0.000141141	-0.00012924	2196.6	0.00367	0.00374	0.00363	0.00367	2196.6	0.00352	0.00348	0.00343	0.00344	2196.6	0.0027	0.00289	0.00271	0.00235	2196.6	0.00416992	0.00452795	0.00434806	0.00432647	2196.6	0.00457044	0.00440264	0.00426254	0.0044752	2196.6	0.00342246	0.00334614	0.00324654	0.00341114	2196.6	0.00562327	0.00547411	0.00559548
	640.63	0.00649689	0.0144973	0.0141792	0.0079416	605.86	0.0396778	0.0157627	0.0219415	0.0246239	2240.4	-9.98406e-05	-9.76488e-05	-0.000146608	-0.000148251	2195.1	0.0041	0.00372	0.00372	0.00369	2195.1	0.0038	0.00352	0.00348	0.00357	2195.1	0.00277	0.00321	0.00282	0.00298	2195.1	0.00456133	0.00456297	0.00442832	0.00443319	2195.1	0.00462823	0.00448263	0.00458846	0.00456891	2195.1	0.00351733	0.00379183	0.00348719	0.00352537	2195.1	0.00599496	0.00560321	0.00572711
	640.55	0.00655875	0.0147528	0.0146228	0.00814389	605.8	0.0392056	0.0157833	0.0218517	0.0240189	2238.9	-8.03888e-05	-4.57141e-07	-0.000110404	-0.000114386	2193.6	0.00401	0.00377	0.00371	0.00376	2193.6	0.00376	0.00357	0.00351	0.00373	2193.6	0.00281	0.00313	0.00283	0.00308	2193.6	0.00465496	0.00459988	0.00455001	0.00456634	2193.6	0.00469428	0.00457074	0.00467036	0.00465033	2193.6	0.00352832	0.00379042	0.00353378	0.00355032	2193.6	0.00587348	0.00567746	0.00571463
	640.46	0.00672639	0.0150993	0.0151409	0.0084107	605.75	0.0388588	0.0160394	0.0221468	0.023864	2237.5	-8.14483e-06	0.000212777	-9.83755e-06	-1.08735e-05	2192.1	0.00416	0.00396	0.00375	0.00403	2192.1	0.00392	0.00379	0.00368	0.00404	2192.1	0.00293	0.00322	0.00288	0.00331	2192.1	0.00495195	0.00478833	0.00497926	0.0049016	2192.1	0.00488253	0.00495878	0.00501434	0.00493676	2192.1	0.00363594	0.00392988	0.00373774	0.00364995	2192.1	0.00592002	0.0059932	0.00579537
	640.37	0.0068832	0.0154474	0.0155789	0.00866554	605.69	0.0388427	0.0165564	0.0227466	0.0234423	2236	8.18014e-05	0.000484666	0.00011214	0.000114315	2190.6	0.0045	0.00414	0.00387	0.00427	2190.6	0.0043	0.00397	0.00388	0.00439	2190.6	0.00305	0.00332	0.00296	0.00377	2190.6	0.00522253	0.00492933	0.00538429	0.00513893	2190.6	0.00504639	0.00529855	0.0052777	0.00521422	2190.6	0.00375966	0.00423285	0.00401134	0.00378163	2190.6	0.00628858	0.00627711	0.00588881
	640.29	0.00699731	0.0156985	0.0160986	0.00883688	605.64	0.0383626	0.0166506	0.0229874	0.0227049	2234.5	0.000138837	0.000648993	0.000186707	0.000184621	2189.1	0.0047	0.00428	0.00394	0.0045	2189.1	0.00456	0.00412	0.00404	0.00465	2189.1	0.00316	0.00349	0.00301	0.00404	2189.1	0.00541743	0.00504057	0.00575321	0.00538749	2189.1	0.0051785	0.00552179	0.0054479	0.00539958	2189.1	0.00384429	0.00439785	0.00420594	0.00389274	2189.1	0.00663541	0.00651702	0.00598157
	640.2	0.00707989	0.0159707	0.0165321	0.00896485	605.59	0.037992	0.0163865	0.02281	0.0219282	2233	0.000149433	0.000651254	0.000199163	0.000191867	2187.6	0.00473	0.00433	0.00397	0.00465	2187.6	0.00467	0.0042	0.00416	0.00474	2187.6	0.00326	0.00366	0.003	0.0042	2187.6	0.00540207	0.0050976	0.00584339	0.00544993	2187.6	0.00522461	0.0055765	0.00541225	0.0054719	2187.6	0.00385717	0.00437971	0.00429898	0.00394711	2187.6	0.00683332	0.00662692	0.00610448
	640.12	0.00711891	0.0160906	0.0168164	0.0090167	605.53	0.0371328	0.0158516	0.0222078	0.021185	2231.5	0.000119362	0.000390743	0.000149665	0.000145838	2186.1	0.00447	0.00429	0.00388	0.00459	2186.1	0.00447	0.00416	0.00413	0.00458	2186.1	0.00326	0.00353	0.00295	0.00388	2186.1	0.00514001	0.00505736	0.00571996	0.00537117	2186.1	0.00518951	0.00545409	0.00520117	0.00536272	2186.1	0.00379841	0.00411914	0.00421491	0.00388785	2186.1	0.00684857	0.00656882	0.00603507
	640.03	0.0069189	0.0158819	0.0166756	0.00880493	605.48	0.0366823	0.0157865	0.0219224	0.020488	2230	0.000136784	0.000423713	0.000171782	0.000165148	2184.6	0.00466	0.00436	0.0039	0.00469	2184.6	0.00449	0.00421	0.00424	0.00455	2184.6	0.0033	0.0036	0.00295	0.00383	2184.6	0.00529336	0.00514439	0.00590977	0.00544465	2184.6	0.00528792	0.00559085	0.00535906	0.00551313	2184.6	0.00385791	0.00423932	0.00430184	0.0039241	2184.6	0.0071329	0.00673285	0.0061565
	639.95	0.00649608	0.0155123	0.0164289	0.00845477	605.42	0.0363624	0.0156559	0.0218257	0.0202332	2228.5	0.000148241	0.000443125	0.000192062	0.000182104	2183.1	0.00476	0.00435	0.00389	0.00463	2183.1	0.00436	0.00418	0.00421	0.00445	2183.1	0.00325	0.00353	0.00291	0.00378	2183.1	0.00531931	0.00515336	0.00594791	0.005495	2183.1	0.00528461	0.0055446	0.00535682	0.00548437	2183.1	0.00385195	0.00416198	0.00425751	0.0038826	2183.1	0.00712178	0.00671741	0.00616141
	639.86	0.00606596	0.0152213	0.0163794	0.00813452	605.37	0.035283	0.0152093	0.0212862	0.0195376	2227	0.000120848	4.73318e-05	0.000157271	0.000148957	2181.6	0.00415	0.00417	0.00371	0.00443	2181.6	0.00379	0.00399	0.00396	0.00408	2181.6	0.00306	0.00296	0.00274	0.00309	2181.6	0.00484917	0.00499039	0.00555235	0.0051861	2181.6	0.00509389	0.00520639	0.00493056	0.00518462	2181.6	0.00370696	0.00355081	0.00388057	0.00367679	2181.6	0.00641596	0.00644225	0.00582978
	639.77	0.00579663	0.0150877	0.016489	0.00796627	605.31	0.0344632	0.0146355	0.0206179	0.0192099	2225.5	7.58676e-05	-0.000182987	9.28299e-05	8.72938e-05	2180.1	0.0039	0.00397	0.0036	0.00416	2180.1	0.00353	0.00382	0.00371	0.00382	2180.1	0.00291	0.00265	0.00265	0.00274	2180.1	0.00463895	0.00483234	0.0052158	0.00495087	2180.1	0.00489002	0.00496595	0.00476113	0.0049667	2180.1	0.00362275	0.00331777	0.00362423	0.00354145	2180.1	0.00587274	0.00619826	0.00564536
	639.69	0.00558704	0.015051	0.0165171	0.00788911	605.26	0.0339097	0.0143817	0.0203146	0.0185033	2224.1	5.34703e-05	-0.00016058	6.47106e-05	5.71595e-05	2178.6	0.00392	0.00386	0.00363	0.00402	2178.6	0.00356	0.0037	0.00361	0.00372	2178.6	0.00284	0.00259	0.00265	0.00281	2178.6	0.00460256	0.00472041	0.00503039	0.00482919	2178.6	0.00478675	0.00482619	0.00477101	0.00486598	2178.6	0.00360072	0.00336718	0.00356279	0.00351785	2178.6	0.00567708	0.00598547	0.00557299
	639.6	0.00559612	0.0152681	0.0169761	0.00796161	605.21	0.0336057	0.0143265	0.0202459	0.0185316	2222.6	4.16429e-05	-5.75432e-06	5.37995e-05	4.40447e-05	2177.1	0.004	0.0038	0.00367	0.00404	2177.1	0.00363	0.00364	0.00357	0.00374	2177.1	0.0028	0.00266	0.00267	0.00304	2177.1	0.00475357	0.00468481	0.00502841	0.00489167	2177.1	0.00477601	0.00483121	0.00498013	0.00484391	2177.1	0.00362169	0.00345495	0.00357878	0.00355719	2177.1	0.0056114	0.00586566	0.00569373
	639.52	0.00568066	0.0156279	0.0174958	0.00810155	605.15	0.0339965	0.0144288	0.0203748	0.0183695	2221.1	5.66848e-05	0.000452132	8.1001e-05	6.73893e-05	2175.6	0.00468	0.00379	0.00388	0.00413	2175.6	0.00396	0.00362	0.00363	0.00382	2175.6	0.00284	0.00304	0.00279	0.00349	2175.6	0.0052757	0.00471302	0.00509483	0.00501142	2175.6	0.0048425	0.00496809	0.00538242	0.00493673	2175.6	0.00369378	0.00388492	0.00375174	0.0036789	2175.6	0.00593732	0.00586387	0.0058616
	639.43	0.00557762	0.0156421	0.0175954	0.0079931	605.1	0.0332939	0.0142542	0.0200868	0.0180043	2219.6	4.7371e-05	0.000421351	6.75661e-05	5.72898e-05	2174.1	0.00471	0.00378	0.00397	0.00412	2174.1	0.00399	0.00359	0.00364	0.00386	2174.1	0.00281	0.0031	0.0028	0.00337	2174.1	0.00540684	0.00470691	0.00505227	0.00501668	2174.1	0.00486946	0.00496478	0.0054859	0.00494012	2174.1	0.00368968	0.00395346	0.00380082	0.00368658	2174.1	0.00609368	0.00580411	0.00580482
	639.35	0.00537536	0.0154417	0.0176098	0.0078195	605.04	0.0324899	0.0143096	0.0200123	0.0176508	2218.1	5.22045e-05	0.000364588	7.29018e-05	7.13757e-05	2172.6	0.00461	0.0038	0.00397	0.00404	2172.6	0.00389	0.00359	0.00366	0.00385	2172.6	0.0028	0.00309	0.00277	0.00319	2172.6	0.00535371	0.00471219	0.00504592	0.0050001	2172.6	0.0048835	0.00498402	0.00541514	0.00491748	2172.6	0.00363809	0.00383102	0.00374353	0.00365077	2172.6	0.00604544	0.00567485	0.00575808
	639.26	0.00508653	0.0153123	0.0179609	0.00762594	604.99	0.0320364	0.0140622	0.0197621	0.0174688	2216.6	3.2811e-05	0.00040453	5.00386e-05	5.32681e-05	2171.1	0.00459	0.00373	0.00393	0.00386	2171.1	0.00395	0.00351	0.00364	0.00367	2171.1	0.00274	0.00316	0.00277	0.00342	2171.1	0.00524795	0.00462834	0.00488437	0.00487124	2171.1	0.00479901	0.00481928	0.00517604	0.00481315	2171.1	0.0035852	0.00379824	0.00367906	0.00361318	2171.1	0.00600329	0.00556228	0.0056705
	639.17	0.00507144	0.0154491	0.0185485	0.007716	604.93	0.0312703	0.0139393	0.0195268	0.0167647	2215.1	1.48647e-05	0.000163336	1.92239e-05	2.94467e-05	2169.6	0.00414	0.00371	0.00381	0.00376	2169.6	0.00372	0.00348	0.0036	0.0035	2169.6	0.00269	0.00289	0.0027	0.00305	2169.6	0.00493799	0.00458428	0.00478447	0.00467413	2169.6	0.00470584	0.00466964	0.00483659	0.00469368	2169.6	0.00350973	0.00348672	0.00350955	0.00352568	2169.6	0.00571147	0.00554633	0.0055131
	639.09	0.0052384	0.0157588	0.0192831	0.00797971	604.88	0.0307982	0.0140293	0.0195323	0.01647	2213.6	2.4202e-05	0.000122657	2.68239e-05	3.52975e-05	2168	0.004	0.00375	0.00375	0.0037	2168	0.00373	0.00356	0.00364	0.00358	2168	0.00271	0.0028	0.00271	0.00291	2168	0.00483303	0.00463506	0.00491078	0.00470694	2168	0.00471963	0.0047055	0.00473693	0.00472306	2168	0.00349391	0.00339202	0.00345569	0.00351222	2168	0.00570352	0.00565881	0.00552363
	639	0.00539009	0.0161449	0.0199086	0.00813115	604.83	0.0309423	0.014131	0.0196079	0.0159691	2212.1	3.66365e-05	0.000503621	4.64353e-05	4.16527e-05	2166.5	0.00438	0.00381	0.00386	0.00376	2166.5	0.00417	0.00363	0.00374	0.00369	2166.5	0.00278	0.00312	0.00286	0.00348	2166.5	0.00510729	0.00467671	0.00508995	0.00478554	2166.5	0.00480532	0.00481226	0.00496571	0.00478932	2166.5	0.00358403	0.00378734	0.00360829	0.00362863	2166.5	0.00612752	0.00588207	0.00569091
	638.92	0.00561812	0.0166212	0.0206225	0.00837833	604.77	0.0307448	0.0142959	0.0196728	0.0160215	2210.6	4.506e-05	0.000546561	6.88047e-05	5.70711e-05	2165	0.00451	0.00391	0.0039	0.00395	2165	0.00433	0.00373	0.00381	0.00386	2165	0.00284	0.00325	0.00296	0.00376	2165	0.00514867	0.00476061	0.00527442	0.00495558	2165	0.0049058	0.0049523	0.00511214	0.00489122	2165	0.00364593	0.00398539	0.00373279	0.0036974	2165	0.0063417	0.00614827	0.00586174
	638.83	0.00573702	0.0169884	0.0209922	0.00844468	604.72	0.0302098	0.0142483	0.0195556	0.0154353	2209.1	6.0829e-05	0.000469788	8.89621e-05	7.38451e-05	2163.5	0.00471	0.00402	0.00402	0.00414	2163.5	0.00444	0.00383	0.00387	0.00399	2163.5	0.0029	0.00335	0.00304	0.00371	2163.5	0.00522988	0.00486142	0.00541906	0.00510287	2163.5	0.00499209	0.005074	0.00527624	0.00498862	2163.5	0.00368591	0.0040742	0.00385132	0.00372929	2163.5	0.00658345	0.00631489	0.0060203
	638.75	0.0056286	0.01709	0.0210383	0.00829413	604.66	0.0292424	0.0140097	0.019228	0.0150435	2207.6	5.50531e-05	0.000199358	7.62688e-05	6.04915e-05	2162	0.00465	0.00404	0.00414	0.00427	2162	0.00446	0.00389	0.00388	0.0041	2162	0.00293	0.00338	0.0031	0.00361	2162	0.00519903	0.00491902	0.00545809	0.00515218	2162	0.0050212	0.00511858	0.00532684	0.00504256	2162	0.0036914	0.0040817	0.00391534	0.00372521	2162	0.00660637	0.00633411	0.00610054
	638.66	0.00544085	0.0169269	0.020882	0.00805494	604.61	0.0285584	0.0134299	0.0185872	0.014641	2206.1	2.2919e-05	0.000175055	3.07311e-05	1.71778e-05	2160.5	0.00474	0.00399	0.00424	0.00419	2160.5	0.00442	0.00384	0.00385	0.00399	2160.5	0.00294	0.00344	0.00317	0.00371	2160.5	0.00517975	0.00485881	0.00531288	0.00508913	2160.5	0.00496509	0.00503882	0.00530247	0.0049972	2160.5	0.0036613	0.00411337	0.00390152	0.00370439	2160.5	0.00651895	0.00614786	0.00621264
	638.58	0.00513435	0.0165845	0.0206968	0.00775999	604.55	0.0285231	0.0127422	0.017756	0.0142694	2204.6	-3.50139e-05	0.000328084	-4.40406e-05	-5.79121e-05	2159	0.00483	0.00385	0.00433	0.00405	2159	0.00441	0.00371	0.00379	0.0038	2159	0.00292	0.00348	0.00326	0.00386	2159	0.00523477	0.00473387	0.00504684	0.00489204	2159	0.00485088	0.00484577	0.0052198	0.00492755	2159	0.0036439	0.00423236	0.00390921	0.00367283	2159	0.00641055	0.00594529	0.00619571
	638.49	0.00494656	0.0162673	0.0202928	0.00758464	604.5	0.0280728	0.0122433	0.0172508	0.0137792	2203.1	-5.11895e-05	0.00038182	-7.14404e-05	-8.68386e-05	2157.5	0.00478	0.00378	0.00441	0.00404	2157.5	0.00419	0.00366	0.00377	0.00367	2157.5	0.00288	0.00324	0.00328	0.00353	2157.5	0.00529454	0.00468952	0.00497328	0.00483332	2157.5	0.00478327	0.00478782	0.00516155	0.00488365	2157.5	0.00360022	0.00409764	0.00380146	0.00363231	2157.5	0.00617729	0.00585564	0.00616355
	638.4	0.00493474	0.0162796	0.0204912	0.00757147	604.45	0.0277461	0.0123715	0.0174626	0.0139504	2201.6	1.81657e-05	0.000631383	1.9595e-05	5.0598e-06	2156	0.00499	0.00388	0.00453	0.00411	2156	0.00416	0.00376	0.0039	0.00393	2156	0.00294	0.00312	0.00336	0.00343	2156	0.00556529	0.00479345	0.00518259	0.00503553	2156	0.00491541	0.00497923	0.00532556	0.00505663	2156	0.00365901	0.00410326	0.00383991	0.00370039	2156	0.00620169	0.00602159	0.00623435
	638.32	0.0050333	0.0165514	0.020923	0.00770432	604.39	0.0274734	0.0122286	0.0174451	0.0138599	2200.2	5.70305e-05	0.00104292	7.57854e-05	6.08913e-05	2154.5	0.0053	0.00381	0.00463	0.004	2154.5	0.00435	0.00368	0.00386	0.00387	2154.5	0.00293	0.00321	0.00345	0.00355	2154.5	0.00581721	0.0047184	0.00507322	0.00494118	2154.5	0.00490785	0.00493957	0.005453	0.00500978	2154.5	0.00369352	0.0043333	0.00383132	0.00375567	2154.5	0.00634555	0.00604336	0.00618986
	638.23	0.00500696	0.0166157	0.0211479	0.00774469	604.34	0.0261951	0.0119997	0.0172068	0.0134879	2198.7	7.77716e-05	0.000784275	0.000112345	0.000101217	2153	0.00532	0.00408	0.00461	0.00437	2153	0.00444	0.00394	0.00408	0.00425	2153	0.00304	0.00325	0.00349	0.00363	2153	0.00586722	0.00489761	0.00545458	0.00519764	2153	0.0051176	0.00525777	0.00560754	0.00523464	2153	0.00375252	0.00435275	0.00390247	0.00382133	2153	0.00649475	0.00641168	0.00629096
	638.15	0.00499738	0.0167154	0.0214724	0.00779726	604.28	0.0248954	0.0120487	0.0171763	0.013315	2197.2	0.000124696	0.000389997	0.000158473	0.000159674	2151.5	0.00495	0.00443	0.00451	0.00477	2151.5	0.00444	0.00426	0.00434	0.00465	2151.5	0.00316	0.00319	0.00342	0.0035	2151.5	0.00557927	0.00515697	0.00594491	0.00547643	2151.5	0.00531349	0.00557146	0.00555188	0.00547699	2151.5	0.00381289	0.00408044	0.00395829	0.00385688	2151.5	0.0065411	0.0067089	0.00635652
	638.06	0.00493279	0.0168757	0.02199	0.00785044	604.23	0.0241997	0.0122668	0.0173651	0.013169	2195.7	0.000182024	0.000348628	0.000229217	0.000229788	2150	0.00505	0.00469	0.00453	0.00517	2150	0.00473	0.00449	0.00453	0.00498	2150	0.00326	0.00347	0.00345	0.00396	2150	0.00561195	0.00533947	0.00636381	0.00569668	2150	0.00548525	0.00586753	0.00571414	0.00570924	2150	0.00392058	0.00421129	0.00412626	0.0039642	2150	0.00677384	0.00696832	0.00646648
	637.98	0.0049159	0.0168255	0.0221248	0.00781466	604.17	0.0239492	0.0124999	0.0175468	0.0130691	2194.2	0.000244063	0.000334917	0.000299432	0.000304543	2148.5	0.00491	0.00496	0.00445	0.00556	2148.5	0.00477	0.00471	0.00473	0.00526	2148.5	0.00339	0.00368	0.00343	0.00425	2148.5	0.00557458	0.00551711	0.00680643	0.00592076	2148.5	0.00563914	0.00613792	0.00575282	0.00595108	2148.5	0.00400872	0.00424035	0.00428057	0.00404427	2148.5	0.00691231	0.00710091	0.0065041
	637.89	0.00469904	0.0165629	0.0221301	0.00763297	604.12	0.0234951	0.0121714	0.0169896	0.0126965	2192.7	0.000233851	0.000208102	0.000275344	0.000285488	2147	0.00446	0.00489	0.00427	0.0054	2147	0.0045	0.00463	0.00459	0.00514	2147	0.00333	0.00351	0.0033	0.00389	2147	0.00524298	0.00543417	0.00658298	0.00572424	2147	0.00552291	0.00593087	0.00545544	0.00576452	2147	0.00392635	0.00399635	0.00413565	0.0039214	2147	0.00662216	0.00682342	0.00628829
	637.8	0.00456097	0.0164059	0.021926	0.00746554	604.07	0.0232308	0.0119404	0.0166919	0.0121096	2191.2	0.000257273	9.72788e-05	0.000288671	0.000299549	2145.5	0.00419	0.00471	0.00415	0.00518	2145.5	0.00434	0.00447	0.0044	0.00489	2145.5	0.00324	0.00349	0.0032	0.0037	2145.5	0.00503009	0.00530019	0.00623126	0.00555823	2145.5	0.00536142	0.00567202	0.00520552	0.00556713	2145.5	0.00382881	0.00384265	0.00398505	0.00382802	2145.5	0.00644478	0.00654346	0.00612281
	637.72	0.00461052	0.016664	0.0223865	0.0075059	604.01	0.0235628	0.011775	0.0165078	0.0118355	2189.7	0.000285698	0.000414382	0.000322459	0.000327907	2144	0.00448	0.00448	0.00415	0.00482	2144	0.00449	0.00425	0.00424	0.00477	2144	0.00322	0.00379	0.00323	0.00421	2144	0.0051814	0.0051539	0.00588504	0.00545445	2144	0.00523733	0.0054404	0.00526143	0.0054194	2144	0.00383781	0.00416283	0.00404348	0.00385223	2144	0.00662368	0.00642643	0.00607976
	637.63	0.00459917	0.016782	0.0225957	0.0075752	603.96	0.0240285	0.0111929	0.0159299	0.0116076	2188.2	0.000260289	0.000749206	0.000291252	0.000296243	2142.5	0.00469	0.00401	0.0041	0.00408	2142.5	0.0045	0.0038	0.00385	0.00421	2142.5	0.00307	0.00392	0.0032	0.00432	2142.5	0.00521299	0.00479859	0.00513837	0.00499662	2142.5	0.00490493	0.0049148	0.00516229	0.0049821	2142.5	0.00371505	0.00432876	0.003939	0.00375066	2142.5	0.00654562	0.00593328	0.00585737
	637.55	0.00455561	0.0167477	0.0226492	0.0075495	603.9	0.0240412	0.010674	0.0152643	0.0112761	2186.7	0.00021275	0.000936077	0.000240229	0.000239644	2140.9	0.00514	0.00384	0.00417	0.00381	2140.9	0.00471	0.00368	0.00377	0.00408	2140.9	0.00304	0.00408	0.00322	0.0047	2140.9	0.00554219	0.00469497	0.00493778	0.00495312	2140.9	0.00484967	0.00483777	0.00538733	0.00487445	2140.9	0.00373303	0.00462063	0.00401186	0.00376478	2140.9	0.00678796	0.00590514	0.00595264
	637.46	0.00448391	0.0167232	0.0227216	0.00747261	603.85	0.0236578	0.0102512	0.014872	0.0111883	2185.2	0.000173952	0.00117702	0.000199511	0.000190567	2139.4	0.00545	0.00371	0.00415	0.00369	2139.4	0.00482	0.00359	0.00369	0.00389	2139.4	0.003	0.00403	0.00319	0.00474	2139.4	0.0056907	0.00464754	0.00481745	0.00490101	2139.4	0.00479148	0.00481949	0.00555128	0.00484095	2139.4	0.00376199	0.00476611	0.00404786	0.00380112	2139.4	0.00691878	0.00588965	0.00593196
	637.38	0.00434343	0.0165512	0.0226307	0.00730101	603.79	0.0230537	0.0101671	0.0146202	0.0108072	2183.7	0.000140176	0.00134573	0.000170035	0.00015645	2137.9	0.00574	0.00368	0.00421	0.00375	2137.9	0.00481	0.00357	0.00364	0.00379	2137.9	0.00297	0.0039	0.00314	0.00469	2137.9	0.00597613	0.00464637	0.00494172	0.00493395	2137.9	0.00482578	0.00490971	0.00577171	0.00485344	2137.9	0.00378947	0.00483797	0.0040869	0.00384099	2137.9	0.0068674	0.0059388	0.00591572
	637.29	0.00431231	0.0164419	0.0225846	0.00719801	603.74	0.0223042	0.0102339	0.0145862	0.0106227	2182.2	0.000129385	0.00142005	0.000159704	0.000151717	2136.4	0.00574	0.00381	0.0042	0.00401	2136.4	0.00471	0.00369	0.00372	0.00392	2136.4	0.00298	0.00372	0.00307	0.0045	2136.4	0.00618425	0.00478821	0.00528472	0.00511252	2136.4	0.00496748	0.00518692	0.00595244	0.00504338	2136.4	0.00385899	0.00480587	0.00411145	0.00389905	2136.4	0.00681277	0.00602783	0.00595238
	637.2	0.00429009	0.0164759	0.0226855	0.00713435	603.68	0.0209042	0.009873	0.0139176	0.0100999	2180.7	4.50362e-05	0.00107102	5.49839e-05	5.18051e-05	2134.9	0.0052	0.00377	0.00403	0.00398	2134.9	0.00434	0.00364	0.00362	0.00378	2134.9	0.00286	0.00329	0.00292	0.00366	2134.9	0.00586477	0.00472742	0.00509313	0.00497128	2134.9	0.00489962	0.00506455	0.0056854	0.0049068	2134.9	0.0037721	0.00434786	0.00388819	0.0037888	2134.9	0.00641677	0.00590047	0.0058262
	637.12	0.00424078	0.0164759	0.0226659	0.00710181	603.63	0.0199671	0.00970996	0.0136593	0.0095898	2179.2	1.74483e-06	0.000639661	-4.9825e-06	-9.37224e-06	2133.4	0.00453	0.00376	0.0039	0.0041	2133.4	0.00402	0.0036	0.00355	0.0037	2133.4	0.00277	0.00302	0.00279	0.00312	2133.4	0.0053888	0.00467939	0.00492596	0.00483987	2133.4	0.00481243	0.00493901	0.00534503	0.0048344	2133.4	0.00367265	0.0038936	0.00368596	0.00368254	2133.4	0.00610214	0.00585996	0.00569419
	637.03	0.00424869	0.0165566	0.0227898	0.00714924	603.58	0.0191418	0.00928611	0.0132448	0.00935816	2177.7	-5.52844e-05	0.000380502	-8.01641e-05	-9.08636e-05	2131.9	0.00409	0.00373	0.00378	0.00404	2131.9	0.00382	0.00355	0.00353	0.00361	2131.9	0.00272	0.00288	0.00272	0.00276	2131.9	0.00504385	0.0046212	0.00474591	0.00469113	2131.9	0.00473775	0.0047783	0.00506637	0.00474465	2131.9	0.00361235	0.00361469	0.00349966	0.00358789	2131.9	0.00583688	0.00580694	0.005623
	636.95	0.00419908	0.0163965	0.0224814	0.00714384	603.52	0.0188936	0.00940703	0.013354	0.00952698	2176.2	-5.19964e-05	0.000105848	-7.45769e-05	-8.07944e-05	2130.4	0.00373	0.00374	0.00366	0.00399	2130.4	0.00368	0.00353	0.0035	0.00356	2130.4	0.00271	0.00275	0.00265	0.00248	2130.4	0.00469555	0.00460562	0.00469099	0.00460263	2130.4	0.00469809	0.00467171	0.00481315	0.00470662	2130.4	0.00354234	0.00333001	0.00342224	0.00350548	2130.4	0.00566819	0.00571367	0.00555489
	636.86	0.00438324	0.016517	0.022585	0.00736039	603.47	0.0181525	0.00941782	0.0132241	0.0097028	2174.7	-5.61883e-05	-0.00033657	-8.36693e-05	-8.74665e-05	2128.9	0.00327	0.00378	0.00356	0.00391	2128.9	0.00349	0.00355	0.00352	0.00353	2128.9	0.00269	0.00252	0.00256	0.00213	2128.9	0.00431134	0.00462898	0.00470564	0.00453658	2128.9	0.00466744	0.00458972	0.00453	0.00463637	2128.9	0.00348346	0.00305801	0.00328936	0.00342337	2128.9	0.00555226	0.00574613	0.00554726
	636.78	0.00449429	0.0165172	0.0224203	0.00743546	603.41	0.0180842	0.009629	0.0135942	0.00970858	2173.2	-2.18229e-05	-0.000413702	-4.14957e-05	-4.36557e-05	2127.4	0.00316	0.00381	0.00352	0.0039	2127.4	0.00349	0.0036	0.00354	0.0036	2127.4	0.00273	0.00254	0.00258	0.00225	2127.4	0.00421881	0.00467694	0.00487416	0.00461574	2127.4	0.0046945	0.00464944	0.00453263	0.00467294	2127.4	0.0034962	0.00310077	0.00331308	0.0034392	2127.4	0.00568064	0.00580263	0.00550578
	636.69	0.00459389	0.0164203	0.0223414	0.00754697	603.36	0.0178987	0.00986709	0.0136964	0.00976733	2171.7	2.01609e-05	-0.000458229	8.64421e-06	1.84889e-05	2125.9	0.00326	0.00396	0.00356	0.00402	2125.9	0.00358	0.00376	0.00368	0.0038	2125.9	0.00282	0.0026	0.0026	0.00255	2125.9	0.00438183	0.00482415	0.00525581	0.00485577	2125.9	0.00486013	0.0048708	0.00468431	0.00488297	2125.9	0.00355441	0.00327838	0.00347909	0.00352468	2125.9	0.00582718	0.00596585	0.00563967
	636.6	0.00491257	0.0165445	0.022481	0.00790006	603.3	0.0181295	0.0101523	0.0139298	0.00956878	2170.2	6.61865e-05	-0.000351385	7.11733e-05	8.61722e-05	2124.3	0.00349	0.00408	0.00364	0.00414	2124.3	0.00373	0.00391	0.00388	0.00407	2124.3	0.00289	0.00278	0.00267	0.00301	2124.3	0.00464861	0.00495126	0.00548707	0.00508702	2124.3	0.0050305	0.00511956	0.0049118	0.00510824	2124.3	0.00365286	0.00357615	0.00366292	0.00363626	2124.3	0.0060671	0.0060514	0.00581724
	636.52	0.00535023	0.0167734	0.0227069	0.00830357	603.25	0.0181482	0.00998656	0.0136961	0.00961807	2168.7	5.90372e-05	-0.000193555	5.92487e-05	7.79748e-05	2122.8	0.0037	0.00407	0.0037	0.00415	2122.8	0.00374	0.00389	0.00393	0.00405	2122.8	0.00289	0.00293	0.00272	0.00324	2122.8	0.00469851	0.00492097	0.0053948	0.00512956	2122.8	0.00502281	0.00511071	0.00497239	0.00512732	2122.8	0.00366513	0.00369261	0.00374929	0.0036696	2122.8	0.006052	0.00602897	0.00582746
	636.43	0.00578916	0.0169558	0.022779	0.00867932	603.2	0.0183237	0.00961451	0.0133769	0.00951968	2167.2	3.81409e-05	5.33902e-05	3.7397e-05	4.69295e-05	2121.3	0.00401	0.00398	0.0038	0.00409	2121.3	0.0038	0.0038	0.00385	0.00393	2121.3	0.00287	0.00296	0.00277	0.00341	2121.3	0.00485379	0.00483374	0.00515371	0.00511105	2121.3	0.00494917	0.00500495	0.00507216	0.00508426	2121.3	0.00364047	0.00383445	0.00377727	0.00366216	2121.3	0.00604763	0.00594975	0.0057888
	636.35	0.00650283	0.0174901	0.0231442	0.00932296	603.14	0.0184664	0.00930889	0.0131999	0.00950948	2165.7	2.60272e-05	0.000296214	1.83333e-05	2.66719e-05	2119.8	0.00444	0.00397	0.00387	0.0041	2119.8	0.00403	0.00379	0.00386	0.00391	2119.8	0.00289	0.00317	0.00282	0.00356	2119.8	0.00513961	0.00481656	0.0051194	0.00513835	2119.8	0.00495104	0.00498311	0.00519465	0.005069	2119.8	0.00365706	0.00399947	0.00381135	0.00368755	2119.8	0.00609367	0.00598805	0.00575706
	636.26	0.00737628	0.0181847	0.0235592	0.0101383	603.09	0.0181794	0.00897817	0.0128279	0.00921648	2164.2	-1.67374e-06	0.000215916	-1.4579e-05	-6.50671e-06	2118.3	0.00459	0.00389	0.00389	0.00407	2118.3	0.00399	0.0037	0.00375	0.00379	2118.3	0.00287	0.00316	0.00282	0.00336	2118.3	0.00510202	0.00472148	0.00489127	0.00498504	2118.3	0.00485233	0.00486132	0.00516755	0.00494369	2118.3	0.00360589	0.00391709	0.00370348	0.00364917	2118.3	0.00606834	0.00588971	0.00572692
	636.18	0.00836555	0.018925	0.0238236	0.0110842	603.03	0.0180926	0.00864726	0.0123836	0.0092224	2162.7	-2.90666e-05	0.000100167	-5.64608e-05	-4.94864e-05	2116.8	0.00448	0.00383	0.00385	0.00397	2116.8	0.00391	0.00362	0.00365	0.00366	2116.8	0.00283	0.00305	0.00283	0.00302	2116.8	0.00499887	0.00467239	0.00472502	0.0047839	2116.8	0.00476955	0.00475458	0.0050227	0.00473328	2116.8	0.00355404	0.00382574	0.00358188	0.00359098	2116.8	0.00605646	0.00585669	0.00573161
	636.09	0.00935863	0.019623	0.0240473	0.0120525	602.98	0.0187602	0.00891041	0.0127282	0.00911944	2161.2	1.57018e-05	0.000303886	2.97728e-06	1.30483e-05	2115.3	0.00466	0.00391	0.0039	0.0041	2115.3	0.00413	0.00372	0.00368	0.00386	2115.3	0.00289	0.00327	0.0029	0.00328	2115.3	0.00515595	0.00474448	0.00489669	0.00485677	2115.3	0.0048488	0.00493505	0.00515711	0.00482367	2115.3	0.0036258	0.00395693	0.00371858	0.00365627	2115.3	0.00627727	0.00599849	0.00583769
	636	0.0104789	0.0205044	0.0246313	0.0132875	602.92	0.019118	0.00902557	0.0128288	0.00929607	2159.7	4.14008e-05	0.000412038	4.42757e-05	5.05187e-05	2113.8	0.00481	0.00407	0.00389	0.00432	2113.8	0.00436	0.00389	0.00384	0.00405	2113.8	0.00296	0.00341	0.00298	0.00354	2113.8	0.00539036	0.00487996	0.00522948	0.00502016	2113.8	0.00499126	0.00520624	0.00534079	0.00504138	2113.8	0.00371611	0.00416415	0.00390663	0.00375479	2113.8	0.00645498	0.00619662	0.0060661
	635.92	0.011697	0.0213096	0.0250612	0.014615	602.87	0.0189604	0.00931795	0.0131225	0.00904169	2158.2	9.21935e-05	0.000235466	0.00010997	0.000111818	2112.3	0.00445	0.00421	0.00392	0.00458	2112.3	0.0042	0.00403	0.00397	0.00426	2112.3	0.00299	0.00323	0.00292	0.00313	2112.3	0.00530202	0.00501135	0.00549688	0.00512645	2112.3	0.00512009	0.00542831	0.00532482	0.00520458	2112.3	0.0037337	0.00393894	0.00392329	0.00375089	2112.3	0.00626476	0.00624604	0.00607194
	635.83	0.012627	0.0218744	0.0253428	0.0156565	602.82	0.0187888	0.00921418	0.0131512	0.00922012	2156.6	0.000112408	0.000268221	0.000133321	0.000130105	2110.7	0.00429	0.00427	0.00394	0.00473	2110.7	0.00397	0.00406	0.00399	0.0042	2110.7	0.00299	0.00302	0.00286	0.00284	2110.7	0.00517232	0.00504605	0.00559409	0.00519122	2110.7	0.00515309	0.00545871	0.00526646	0.00528537	2110.7	0.00372011	0.00369472	0.00387215	0.00372268	2110.7	0.00594759	0.00622197	0.00596122
	635.75	0.0133875	0.0223135	0.0254821	0.0164288	602.76	0.0185613	0.00899266	0.012914	0.00914058	2155.1	0.000110691	0.000240515	0.000133581	0.000120859	2109.2	0.00416	0.00423	0.00395	0.00457	2109.2	0.00388	0.00401	0.00392	0.0041	2109.2	0.00297	0.00281	0.00281	0.00265	2109.2	0.00504532	0.00499296	0.00548481	0.00515283	2109.2	0.00507962	0.00533849	0.00510829	0.00520345	2109.2	0.00367033	0.00354028	0.00378937	0.00365588	2109.2	0.00576092	0.00616379	0.00589438
	635.66	0.0138919	0.0227824	0.0259585	0.0170327	602.71	0.0181417	0.00862672	0.0125412	0.00888051	2153.6	9.19682e-05	9.30273e-05	0.000100341	8.86045e-05	2107.7	0.00388	0.00411	0.00388	0.00432	2107.7	0.00366	0.00389	0.00383	0.00394	2107.7	0.00291	0.00272	0.00276	0.0026	2107.7	0.0048226	0.00486793	0.00525595	0.00495921	2107.7	0.00491862	0.00506263	0.00487441	0.00499599	2107.7	0.00356396	0.00334281	0.00359435	0.00356527	2107.7	0.00559307	0.0059992	0.00570284
	635.58	0.0139183	0.0228593	0.0262232	0.0171367	602.65	0.0177884	0.00813789	0.0119588	0.00848033	2152.1	4.55748e-05	-0.00010124	3.46652e-05	1.97493e-05	2106.2	0.00367	0.00384	0.0038	0.00386	2106.2	0.00345	0.0036	0.0036	0.00355	2106.2	0.00279	0.00255	0.00272	0.00248	2106.2	0.00446627	0.00461397	0.00470765	0.00457618	2106.2	0.00464539	0.00461809	0.00461173	0.0046581	2106.2	0.00342881	0.00316251	0.0033017	0.00343885	2106.2	0.00549351	0.00572427	0.00554674
	635.49	0.0136049	0.0226641	0.026212	0.0167672	602.6	0.0184587	0.00826634	0.0120497	0.00871655	2150.6	7.41313e-05	0.000203076	6.85257e-05	5.05132e-05	2104.7	0.00394	0.00374	0.00383	0.00371	2104.7	0.00367	0.00352	0.00357	0.0035	2104.7	0.00282	0.0028	0.00282	0.003	2104.7	0.00462707	0.00457623	0.00459706	0.00450297	2104.7	0.00462171	0.00455726	0.00471638	0.0046164	2104.7	0.00346594	0.00351582	0.00340922	0.00349587	2104.7	0.00590235	0.00574995	0.00563651
	635.4	0.0130317	0.0221315	0.0259364	0.0159852	602.54	0.0197133	0.00877769	0.0125403	0.00929542	2149.1	0.000125365	0.000621293	0.000142535	0.000123628	2103.2	0.0044	0.00378	0.0039	0.00382	2103.2	0.00412	0.00362	0.00367	0.00374	2103.2	0.00291	0.00322	0.00294	0.00368	2103.2	0.00493557	0.00464955	0.00476279	0.00467937	2103.2	0.00473035	0.00474475	0.00497713	0.00480056	2103.2	0.00357618	0.00391204	0.00364819	0.00361944	2103.2	0.00639327	0.00599406	0.00578881
	635.32	0.0125512	0.0218384	0.026012	0.015305	602.49	0.0207497	0.00927002	0.0130597	0.00995132	2147.6	0.000161013	0.000990519	0.000206885	0.000177735	2101.7	0.00492	0.0039	0.00398	0.0041	2101.7	0.00455	0.00372	0.00383	0.00401	2101.7	0.003	0.00359	0.00306	0.00442	2101.7	0.00542086	0.0047695	0.00502422	0.00496349	2101.7	0.00489288	0.00502777	0.00531677	0.00504651	2101.7	0.00371689	0.00441243	0.00392932	0.003768	2101.7	0.00684847	0.00623424	0.00604602
	635.23	0.0120876	0.0213658	0.0258613	0.014666	602.44	0.0213938	0.00973454	0.0134736	0.0102719	2146.1	0.000184495	0.00104969	0.000242309	0.000212909	2100.1	0.00506	0.00396	0.00405	0.00423	2100.1	0.00473	0.00377	0.00387	0.00416	2100.1	0.00303	0.00375	0.00306	0.00463	2100.1	0.00559984	0.00482903	0.0051508	0.00510664	2100.1	0.00499077	0.00515132	0.00545808	0.00516018	2100.1	0.00378349	0.00453952	0.00405464	0.00383093	2100.1	0.00696994	0.00631341	0.00607355
	635.15	0.0117486	0.0210966	0.025695	0.0141862	602.38	0.0220962	0.00992957	0.01375	0.0106467	2144.6	0.000166328	0.00112125	0.00022404	0.000198153	2098.6	0.00531	0.004	0.0041	0.00435	2098.6	0.00478	0.0038	0.00387	0.00421	2098.6	0.00305	0.00383	0.00306	0.0048	2098.6	0.00585492	0.00485142	0.0052828	0.00522709	2098.6	0.00507183	0.00521638	0.00565977	0.00524409	2098.6	0.00384854	0.00461919	0.00413565	0.00388697	2098.6	0.00703164	0.00635677	0.00614299
	635.06	0.0119474	0.0212904	0.0259545	0.0142351	602.33	0.0226623	0.010106	0.0139206	0.0108297	2143.1	0.000147786	0.00113539	0.000196437	0.000176051	2097.1	0.00549	0.00398	0.00415	0.00439	2097.1	0.00497	0.00379	0.00389	0.00423	2097.1	0.00307	0.00401	0.00312	0.00509	2097.1	0.00605822	0.00485935	0.00537086	0.0053021	2097.1	0.00509594	0.00525795	0.00578597	0.00524907	2097.1	0.00389813	0.004783	0.00422484	0.00392745	2097.1	0.00716766	0.00635726	0.0061769
	634.98	0.012339	0.0216205	0.0262696	0.0145557	602.27	0.0228192	0.0103208	0.0140634	0.0108108	2141.6	0.000114656	0.000835137	0.000150837	0.000135722	2095.6	0.0051	0.00397	0.00404	0.00435	2095.6	0.0047	0.00382	0.00386	0.00424	2095.6	0.00304	0.00392	0.00305	0.00472	2095.6	0.00587637	0.0048481	0.00541327	0.00528263	2095.6	0.00507034	0.00521201	0.0056779	0.00522289	2095.6	0.00384429	0.00453824	0.00413386	0.00389036	2095.6	0.00694957	0.00626413	0.00604445
	634.89	0.0127643	0.0218457	0.0264719	0.014945	602.22	0.0232255	0.0106646	0.0145274	0.0108232	2140.1	0.000109548	0.000628745	0.000141662	0.000130062	2094.1	0.00481	0.00396	0.00396	0.00426	2094.1	0.00445	0.00381	0.00385	0.00428	2094.1	0.003	0.00374	0.003	0.00437	2094.1	0.00562219	0.00486119	0.00549865	0.0052219	2094.1	0.00506023	0.0051788	0.00558843	0.00522475	2094.1	0.00378777	0.00432737	0.00403241	0.00382161	2094.1	0.00675301	0.00622431	0.00596295
	634.81	0.013302	0.0222461	0.0267302	0.0154231	602.16	0.0238782	0.0108992	0.0148478	0.0111182	2138.6	0.000111191	0.000602649	0.000141484	0.000130706	2092.6	0.0047	0.00405	0.00394	0.00436	2092.6	0.0043	0.00389	0.00389	0.0044	2092.6	0.00301	0.00365	0.00297	0.00392	2092.6	0.00551509	0.00494388	0.0055677	0.0052453	2092.6	0.00511975	0.00526783	0.00557872	0.0052899	2092.6	0.00377337	0.00422647	0.00401924	0.00380055	2092.6	0.00668445	0.00624467	0.00592811
	634.72	0.0135923	0.0224125	0.0266979	0.0156321	602.11	0.0240871	0.0108946	0.0148587	0.0113096	2137.1	9.97871e-05	0.000588199	0.000136859	0.000119169	2091	0.00472	0.00411	0.00391	0.00439	2091	0.0043	0.00399	0.00393	0.00454	2091	0.00303	0.0037	0.00296	0.00381	2091	0.00547766	0.00499821	0.00565412	0.00527818	2091	0.00514336	0.00532174	0.00561062	0.00533233	2091	0.00376974	0.00421012	0.00405203	0.0038081	2091	0.00666834	0.00631698	0.00599156
	634.63	0.0137043	0.0224934	0.0267574	0.0157823	602.06	0.0241616	0.0107612	0.0147203	0.0111683	2135.6	7.60601e-05	0.000572988	0.000123362	9.6312e-05	2089.5	0.00474	0.00412	0.00393	0.00428	2089.5	0.00425	0.00398	0.00394	0.0045	2089.5	0.00299	0.00358	0.00296	0.00375	2089.5	0.00544372	0.00499474	0.00555214	0.00519363	2089.5	0.00507909	0.00529195	0.00557144	0.0052794	2089.5	0.00375637	0.00423198	0.00402013	0.00379562	2089.5	0.00665473	0.00620973	0.00602282
	634.55	0.0136267	0.0223416	0.026673	0.0157365	602	0.0241299	0.0102545	0.0139611	0.010758	2134.1	1.33282e-05	0.000442564	4.71233e-05	2.00101e-05	2088	0.00455	0.00396	0.00388	0.00396	2088	0.00416	0.00381	0.00381	0.00416	2088	0.00287	0.00334	0.00291	0.00346	2088	0.00514651	0.00482721	0.00512495	0.00488742	2088	0.00488658	0.00495889	0.00525573	0.00499557	2088	0.00367224	0.00406148	0.00382431	0.00370816	2088	0.0064002	0.00596697	0.00594435
	634.46	0.0137529	0.0224046	0.026674	0.0157094	601.95	0.0244873	0.00984464	0.0135654	0.0108153	2132.5	-6.02444e-06	0.00062636	1.88804e-05	-6.49025e-06	2086.5	0.00485	0.0039	0.00396	0.00399	2086.5	0.00433	0.00374	0.00382	0.004	2086.5	0.00286	0.00335	0.00294	0.00371	2086.5	0.00536924	0.00479349	0.00508321	0.00481997	2086.5	0.00488056	0.00488716	0.00538746	0.00495941	2086.5	0.00370399	0.00425653	0.00388915	0.00372972	2086.5	0.00647459	0.00593913	0.00602457
	634.38	0.0142773	0.0227101	0.026976	0.0159842	601.89	0.0244604	0.00955484	0.0133175	0.0106832	2131	-1.02499e-05	0.000629768	-6.2204e-07	-2.25148e-05	2085	0.00481	0.00382	0.00396	0.00401	2085	0.00441	0.00367	0.00378	0.00379	2085	0.00283	0.00327	0.00294	0.00363	2085	0.00537368	0.00474288	0.00500735	0.00476737	2085	0.00483677	0.00480166	0.00533695	0.00487746	2085	0.00367258	0.00426526	0.00384026	0.00370195	2085	0.00631784	0.00584778	0.00588063
	634.29	0.015027	0.0229839	0.0271201	0.0162763	601.84	0.0241274	0.00912487	0.0128223	0.0106455	2129.5	-3.9312e-05	0.000391875	-5.79953e-05	-7.17343e-05	2083.4	0.00443	0.00368	0.00387	0.00382	2083.4	0.00413	0.00353	0.00366	0.00354	2083.4	0.00274	0.00305	0.00284	0.00327	2083.4	0.00514173	0.00459667	0.00475844	0.00463074	2083.4	0.00469042	0.00458091	0.00505685	0.00468109	2083.4	0.00357838	0.00396424	0.00362392	0.0035994	2083.4	0.00598171	0.00572632	0.0056215
	634.21	0.0163522	0.0237237	0.0276233	0.016973	601.78	0.0241532	0.00907056	0.0130006	0.011052	2128	-2.03825e-05	0.000396968	-5.34047e-05	-5.28193e-05	2081.9	0.0043	0.0036	0.00382	0.00383	2081.9	0.00403	0.00345	0.0036	0.00347	2081.9	0.00273	0.00299	0.00281	0.00326	2081.9	0.00504531	0.0045354	0.0046634	0.00461707	2081.9	0.00465516	0.00454789	0.00493722	0.00460613	2081.9	0.00353578	0.00388303	0.00349802	0.00353657	2081.9	0.00587522	0.00566512	0.00551519
	634.12	0.0181658	0.024868	0.0283227	0.0180177	601.73	0.0244335	0.00880947	0.012997	0.0114124	2126.5	-1.32224e-05	0.000587264	-5.1845e-05	-4.57746e-05	2080.4	0.00457	0.00361	0.00388	0.00394	2080.4	0.00415	0.00345	0.00358	0.00352	2080.4	0.00276	0.00317	0.00286	0.00345	2080.4	0.00524273	0.0045527	0.00474429	0.00475752	2080.4	0.00470921	0.00462631	0.00504631	0.00470612	2080.4	0.0035656	0.00411398	0.00356566	0.00357516	2080.4	0.00612614	0.00583455	0.00551185
	634.03	0.0202818	0.0262481	0.0291493	0.0192836	601.68	0.024646	0.00890558	0.013182	0.01166	2125	1.44726e-05	0.000740617	-7.63812e-06	6.27252e-07	2078.9	0.00491	0.00367	0.00394	0.00396	2078.9	0.00444	0.00353	0.00365	0.00366	2078.9	0.00282	0.00348	0.00295	0.004	2078.9	0.00558982	0.00462888	0.00491493	0.00493692	2078.9	0.004806	0.00478105	0.00532916	0.00488872	2078.9	0.00366087	0.00441256	0.00377507	0.00369909	2078.9	0.00653273	0.00608942	0.00568227
	633.95	0.0225027	0.0276187	0.0299628	0.0207202	601.62	0.0248818	0.00939452	0.013643	0.0118603	2123.5	5.2194e-05	0.00059201	5.26998e-05	6.39988e-05	2077.4	0.00484	0.00381	0.00395	0.00403	2077.4	0.00445	0.00365	0.00373	0.0038	2077.4	0.00285	0.00338	0.00298	0.00387	2077.4	0.00563118	0.00475235	0.00511489	0.00506631	2077.4	0.0048867	0.00496469	0.00545357	0.00501708	2077.4	0.00368956	0.00435654	0.00382852	0.00373187	2077.4	0.00662208	0.00616624	0.00580081
	633.86	0.0245879	0.0289747	0.030873	0.0221035	601.57	0.0252259	0.00983017	0.0139834	0.0123694	2122	8.67711e-05	0.000371508	0.000108444	0.000117943	2075.8	0.00462	0.00397	0.00398	0.00418	2075.8	0.00432	0.00377	0.00382	0.00395	2075.8	0.00286	0.00315	0.00296	0.00343	2075.8	0.00551439	0.00486675	0.00531652	0.00515719	2075.8	0.00496867	0.00511565	0.00538913	0.00508562	2075.8	0.00369136	0.00413839	0.00381452	0.00371922	2075.8	0.00651875	0.00622849	0.00591916
	633.78	0.0261105	0.0299329	0.0312421	0.0232029	601.51	0.0257325	0.0102402	0.0144498	0.0131377	2120.5	0.000131874	0.00023799	0.000178871	0.000181977	2074.3	0.00448	0.00413	0.00399	0.00434	2074.3	0.00415	0.0039	0.00392	0.00419	2074.3	0.0029	0.003	0.00292	0.00308	2074.3	0.00542899	0.00500191	0.00558429	0.0052065	2074.3	0.00509361	0.0053107	0.0053902	0.00523703	2074.3	0.00370488	0.00396247	0.00384197	0.00369746	2074.3	0.00637052	0.00626483	0.00598631
	633.69	0.027028	0.0305025	0.0314671	0.0241444	601.46	0.0255592	0.0103373	0.0145588	0.0130382	2118.9	0.000142262	-0.000182881	0.000193854	0.000191818	2072.8	0.00388	0.0042	0.00388	0.00425	2072.8	0.00373	0.00396	0.00388	0.00423	2072.8	0.00288	0.00266	0.0028	0.00249	2072.8	0.00490199	0.00501938	0.00556203	0.00508403	2072.8	0.00508388	0.00527175	0.00505422	0.00515013	2072.8	0.00361702	0.00346712	0.00364696	0.00359679	2072.8	0.00587852	0.00610312	0.00590431
	633.61	0.0274145	0.0307897	0.0315893	0.0248748	601.4	0.0258506	0.00995945	0.0140697	0.0131487	2117.4	0.000102394	-0.000348875	0.000131221	0.000130898	2071.3	0.00362	0.00407	0.0038	0.004	2071.3	0.00343	0.00383	0.00378	0.00406	2071.3	0.00283	0.00257	0.00273	0.00224	2071.3	0.00460422	0.0048766	0.00524598	0.0048631	2071.3	0.00492967	0.00501171	0.0047603	0.00486554	2071.3	0.00353207	0.00317935	0.00342767	0.00349373	2071.3	0.00555545	0.00587275	0.00579326
	633.52	0.0276312	0.0311782	0.031906	0.0255914	601.35	0.0261498	0.00983582	0.0140683	0.0136625	2115.9	0.000109935	-0.000247237	0.000133183	0.000133458	2069.8	0.00356	0.00406	0.00375	0.00397	2069.8	0.00341	0.00383	0.00376	0.00407	2069.8	0.00287	0.00266	0.00271	0.00229	2069.8	0.00444564	0.0048338	0.00510015	0.00481494	2069.8	0.00489441	0.00495696	0.00468779	0.00482	2069.8	0.00352512	0.00314924	0.00340173	0.00350399	2069.8	0.00551138	0.00582551	0.00584062
	633.43	0.0278071	0.0315471	0.0321829	0.0263887	601.29	0.0270819	0.00948674	0.0139139	0.0139358	2114.4	9.32622e-05	0.000225816	0.000112927	0.000105889	2068.3	0.00405	0.00399	0.00382	0.00393	2068.3	0.00375	0.0038	0.00378	0.00409	2068.3	0.00295	0.0031	0.0028	0.00297	2068.3	0.00474368	0.0048057	0.00502292	0.00488851	2068.3	0.00492126	0.00494236	0.00490926	0.0049434	2068.3	0.00359091	0.00355847	0.00360881	0.00360608	2068.3	0.00591539	0.0059665	0.0058674
	633.35	0.0282859	0.0320722	0.032594	0.0274598	601.24	0.02785	0.00955808	0.013831	0.0145436	2112.9	0.00010661	0.000553746	0.000127596	0.000119661	2066.7	0.00434	0.00395	0.00388	0.00404	2066.7	0.00401	0.00381	0.00381	0.0041	2066.7	0.00304	0.0034	0.00293	0.00342	2066.7	0.00495755	0.00481092	0.00498642	0.00495195	2066.7	0.0049662	0.00495093	0.00512279	0.00505521	2066.7	0.00366509	0.00380148	0.00380714	0.00370338	2066.7	0.00621924	0.0062123	0.00595359
	633.26	0.0293236	0.0330107	0.0332415	0.0288554	601.19	0.0285096	0.00989956	0.0141267	0.0151147	2111.4	0.000130283	0.00058003	0.000155775	0.000150037	2065.2	0.00439	0.00405	0.0039	0.00436	2065.2	0.00415	0.0039	0.00387	0.0042	2065.2	0.00312	0.00344	0.00301	0.00355	2065.2	0.00514009	0.00490453	0.00515217	0.00508704	2065.2	0.00506622	0.00511839	0.00528907	0.00520268	2065.2	0.00370389	0.00390052	0.00390167	0.00375921	2065.2	0.00624621	0.00636049	0.00607269
	633.18	0.0308217	0.0341622	0.0338127	0.0305865	601.13	0.0284955	0.0102055	0.0143587	0.0159228	2109.9	0.000141587	0.000361491	0.000170898	0.000167489	2063.7	0.00405	0.00411	0.00388	0.00449	2063.7	0.00384	0.00395	0.00388	0.00417	2063.7	0.00314	0.00316	0.00297	0.00312	2063.7	0.00500886	0.00495308	0.00522436	0.0050899	2063.7	0.00506781	0.00516924	0.00511541	0.00521196	2063.7	0.003674	0.00364541	0.00380147	0.00368732	2063.7	0.00595621	0.00630876	0.00592083
	633.09	0.0327621	0.0355435	0.0344378	0.032627	601.08	0.0283092	0.010291	0.0143673	0.0163041	2108.4	0.000129461	9.55075e-05	0.000150718	0.000151643	2062.2	0.00376	0.00411	0.00385	0.00449	2062.2	0.00367	0.00391	0.00382	0.00412	2062.2	0.00311	0.00291	0.00294	0.0028	2062.2	0.00484064	0.00494008	0.00518308	0.00498146	2062.2	0.00502653	0.00519136	0.00495359	0.0051317	2062.2	0.00364202	0.00346941	0.00368705	0.00362374	2062.2	0.00577233	0.00620159	0.00577619
	633.01	0.0351334	0.0370265	0.0349308	0.034975	601.02	0.0285993	0.0105862	0.0146388	0.016743	2106.9	0.000134778	1.03581e-05	0.000156527	0.000161711	2060.6	0.00382	0.0042	0.00386	0.00454	2060.6	0.00375	0.00397	0.00391	0.00417	2060.6	0.00312	0.00291	0.00295	0.00293	2060.6	0.0048863	0.00500025	0.00529708	0.00503487	2060.6	0.00508711	0.00531875	0.00496391	0.00514372	2060.6	0.00369135	0.00357529	0.00375564	0.00368439	2060.6	0.00584155	0.0062061	0.00579044
	632.92	0.0380212	0.0389852	0.0359425	0.0377569	600.97	0.0292123	0.010542	0.0144992	0.0168858	2105.3	0.000104813	0.000291143	0.000116191	0.000121083	2059.1	0.00419	0.00413	0.00387	0.00444	2059.1	0.00399	0.0039	0.0039	0.00411	2059.1	0.00307	0.00306	0.00298	0.00323	2059.1	0.00510007	0.00493993	0.00520905	0.00495869	2059.1	0.00502825	0.00528921	0.00502595	0.0050305	2059.1	0.00371645	0.003798	0.00378334	0.00372031	2059.1	0.00595333	0.00614203	0.00580836
	632.84	0.0411558	0.041004	0.0368139	0.0406234	600.91	0.0296521	0.0104451	0.0144962	0.0169705	2103.8	7.16461e-05	0.000348371	8.13776e-05	8.22477e-05	2057.6	0.00429	0.00408	0.00387	0.00419	2057.6	0.00404	0.00385	0.00383	0.00399	2057.6	0.00299	0.00305	0.00292	0.00318	2057.6	0.00506944	0.00486321	0.00506018	0.00489341	2057.6	0.00493781	0.00515628	0.00503416	0.00496233	2057.6	0.00371914	0.00382706	0.00377164	0.00372502	2057.6	0.00601321	0.00606449	0.00581828
	632.75	0.0446074	0.0432325	0.0378796	0.0436691	600.86	0.0302697	0.0102063	0.0143492	0.0168714	2102.3	3.25041e-05	0.000637195	3.90271e-05	3.06385e-05	2056.1	0.00455	0.00396	0.00389	0.00396	2056.1	0.00416	0.00376	0.00379	0.00388	2056.1	0.00294	0.0032	0.0029	0.00343	2056.1	0.0052511	0.00477973	0.00500102	0.00491313	2056.1	0.00489122	0.00504488	0.00518346	0.0049525	2056.1	0.00372	0.00401037	0.00383931	0.00375333	2056.1	0.00619585	0.00606765	0.00579156
	632.66	0.048221	0.045419	0.0388113	0.0468391	600.81	0.0307476	0.0103882	0.0144911	0.0169867	2100.8	4.37059e-05	0.000696211	5.25484e-05	3.96339e-05	2054.5	0.00456	0.0039	0.00388	0.00394	2054.5	0.004	0.0037	0.00372	0.00387	2054.5	0.00289	0.0031	0.00287	0.00322	2054.5	0.00523364	0.00472884	0.00492378	0.00487656	2054.5	0.00486454	0.00496312	0.00523383	0.0049435	2054.5	0.00367722	0.00393373	0.00380549	0.00373508	2054.5	0.00620693	0.00607213	0.00580905
	632.58	0.0519036	0.0477188	0.0397782	0.049967	600.75	0.0311272	0.0107738	0.0148619	0.0169386	2099.3	7.2042e-05	0.000496109	9.0936e-05	8.09441e-05	2053	0.00437	0.00401	0.00387	0.00405	2053	0.00386	0.00379	0.00379	0.00399	2053	0.0029	0.00293	0.00285	0.00309	2053	0.00522464	0.0048229	0.00514192	0.00502774	2053	0.00496903	0.00504517	0.00524295	0.00509061	2053	0.00367824	0.00382681	0.00379807	0.00375112	2053	0.00618643	0.00617733	0.00587648
	632.49	0.0553954	0.0498474	0.0405065	0.0529921	600.7	0.0307277	0.0108827	0.0148941	0.016328	2097.8	7.83504e-05	0.000273925	0.000102092	8.91111e-05	2051.5	0.0042	0.00407	0.00383	0.00414	2051.5	0.00368	0.00384	0.0038	0.00402	2051.5	0.0029	0.00286	0.00281	0.00297	2051.5	0.00507493	0.00484946	0.00527201	0.00511957	2051.5	0.00498164	0.00502538	0.00512786	0.00510686	2051.5	0.00365674	0.00371118	0.00374345	0.00371769	2051.5	0.0061173	0.00616518	0.00579099
	632.41	0.0588267	0.0519022	0.0413412	0.0558594	600.64	0.0312743	0.0109163	0.014924	0.0160585	2096.3	7.81666e-05	0.000383007	0.000103488	8.08633e-05	2050	0.0047	0.00408	0.00394	0.00423	2050	0.00415	0.00387	0.00383	0.00409	2050	0.00295	0.00323	0.00292	0.0037	2050	0.00540861	0.00487106	0.00538855	0.00522474	2050	0.00501947	0.00510975	0.00539068	0.00516907	2050	0.00374265	0.00414888	0.00393397	0.00381941	2050	0.00660059	0.00627987	0.00596526
	632.32	0.0621019	0.0537359	0.0418072	0.0585593	600.59	0.0315595	0.0110782	0.0151516	0.0160045	2094.7	0.000102583	0.000489602	0.00013488	0.000112718	2048.4	0.005	0.00413	0.00398	0.00438	2048.4	0.00446	0.00394	0.00395	0.0042	2048.4	0.00299	0.00345	0.00299	0.00405	2048.4	0.00565838	0.00493641	0.00554664	0.00535821	2048.4	0.00510991	0.00525626	0.00555415	0.00523665	2048.4	0.00381467	0.00443515	0.00407299	0.00390033	2048.4	0.00691907	0.0064031	0.00606421
	632.24	0.0654244	0.0557702	0.0426392	0.0613808	600.53	0.0317608	0.011041	0.0150185	0.0152374	2093.2	9.37049e-05	0.000596316	0.000115976	9.94032e-05	2046.9	0.00511	0.00407	0.00401	0.00441	2046.9	0.00463	0.00391	0.00393	0.00416	2046.9	0.00297	0.00356	0.00302	0.00423	2046.9	0.00571146	0.00490077	0.00539415	0.00526157	2046.9	0.00507979	0.00521459	0.00551844	0.00515827	2046.9	0.00382231	0.00453928	0.00409013	0.00387884	2046.9	0.0069709	0.00634296	0.00610107
	632.15	0.0687336	0.0575819	0.0433752	0.0639995	600.48	0.0314949	0.0102744	0.0142525	0.0143963	2091.7	1.85621e-05	0.000358477	1.18286e-05	6.41585e-06	2045.4	0.00468	0.00386	0.00394	0.00408	2045.4	0.00434	0.00368	0.00375	0.00381	2045.4	0.00283	0.00339	0.00294	0.00364	2045.4	0.00535072	0.00469879	0.0049274	0.00488186	2045.4	0.00483965	0.00480628	0.00520319	0.00485039	2045.4	0.00369581	0.00421133	0.00384293	0.00369952	2045.4	0.00665055	0.00602245	0.00596697
	632.07	0.0723745	0.059717	0.0443596	0.0667336	600.43	0.031524	0.00987027	0.0138488	0.0136228	2090.2	-1.44819e-05	0.000343943	-4.00278e-05	-4.14896e-05	2043.9	0.00452	0.00375	0.00388	0.004	2043.9	0.0042	0.00356	0.00371	0.00361	2043.9	0.00278	0.00332	0.00289	0.00337	2043.9	0.00518595	0.00461018	0.00477952	0.00467956	2043.9	0.00473318	0.00466549	0.00506459	0.0047371	2043.9	0.00363308	0.0040218	0.00368672	0.00360929	2043.9	0.0063756	0.00591285	0.00588538
	631.98	0.0761954	0.0620227	0.045575	0.0696956	600.37	0.0315196	0.00991724	0.0137672	0.0131442	2088.7	-3.24345e-06	0.000265993	-3.47787e-05	-2.73524e-05	2042.3	0.00436	0.00377	0.00385	0.00401	2042.3	0.00409	0.00355	0.00373	0.00363	2042.3	0.00278	0.00321	0.00285	0.00318	2042.3	0.00505316	0.00462549	0.00477047	0.0046191	2042.3	0.00473662	0.00467991	0.00499473	0.00475738	2042.3	0.00359052	0.00384574	0.00359056	0.0035511	2042.3	0.00609128	0.00586461	0.00586561
	631.89	0.0797038	0.0640746	0.0464885	0.072198	600.32	0.0315185	0.0100492	0.0138093	0.0127574	2087.2	1.5085e-05	0.000186592	-1.26335e-05	4.86746e-06	2040.8	0.00419	0.00389	0.00383	0.00405	2040.8	0.00399	0.00366	0.00382	0.00375	2040.8	0.00283	0.00314	0.00284	0.00315	2040.8	0.00488927	0.00473258	0.00500348	0.00475737	2040.8	0.00481522	0.00478036	0.00498685	0.00486987	2040.8	0.00360807	0.00372608	0.00356657	0.00355264	2040.8	0.00594102	0.00595668	0.00589212
	631.81	0.0828064	0.0658333	0.0472542	0.0743024	600.26	0.0323223	0.0103147	0.0141985	0.0127963	2085.6	4.26256e-05	0.000587419	3.83817e-05	4.88295e-05	2039.3	0.00472	0.00396	0.00392	0.00423	2039.3	0.00419	0.00375	0.00387	0.0039	2039.3	0.00291	0.00346	0.00289	0.0038	2039.3	0.00520448	0.00482106	0.00528952	0.00496486	2039.3	0.00490854	0.00499144	0.00528366	0.00501452	2039.3	0.00369432	0.00401102	0.00371543	0.00365122	2039.3	0.00611221	0.00604181	0.0058932
	631.72	0.0851816	0.0670374	0.0476763	0.0756751	600.21	0.0328872	0.0102183	0.0140917	0.0131625	2084.1	2.80492e-05	0.000819217	3.73081e-05	3.73908e-05	2037.8	0.00515	0.00396	0.00403	0.00419	2037.8	0.00441	0.00379	0.00385	0.004	2037.8	0.00297	0.00362	0.00294	0.00423	2037.8	0.00552418	0.00484488	0.0054169	0.00509124	2037.8	0.00498365	0.00511098	0.00552943	0.00510957	2037.8	0.00375341	0.00423843	0.00387079	0.00372429	2037.8	0.00636632	0.00610254	0.00589526
	631.64	0.0869023	0.0678163	0.0476641	0.0765606	600.15	0.0330803	0.0104641	0.0145653	0.0135722	2082.6	5.13827e-05	0.00083094	7.62387e-05	8.07395e-05	2036.2	0.00516	0.00402	0.00403	0.00419	2036.2	0.0044	0.0039	0.00391	0.00415	2036.2	0.003	0.00363	0.00295	0.00432	2036.2	0.00560103	0.00491653	0.0055637	0.00523641	2036.2	0.00508367	0.00527566	0.00557555	0.00512891	2036.2	0.00376901	0.00427597	0.00395662	0.00376908	2036.2	0.0064632	0.0061906	0.00588314
	631.55	0.0880094	0.0683126	0.0474971	0.0770211	600.1	0.0330481	0.0105185	0.0146307	0.0135252	2081.1	4.30015e-05	0.000690278	6.81697e-05	7.8693e-05	2034.7	0.00498	0.00403	0.00403	0.00422	2034.7	0.00437	0.00393	0.0039	0.00425	2034.7	0.00299	0.00353	0.00295	0.00431	2034.7	0.00555494	0.00494211	0.00552589	0.00519855	2034.7	0.0051151	0.00529281	0.00552336	0.00516554	2034.7	0.0037592	0.00423474	0.00397857	0.00376248	2034.7	0.00650397	0.00614151	0.00586744
	631.47	0.0888311	0.0685443	0.0473482	0.0772969	600.05	0.0329786	0.0102746	0.014373	0.0133828	2079.6	1.00175e-05	0.000615715	3.08731e-05	4.65592e-05	2033.2	0.00475	0.00394	0.00395	0.00404	2033.2	0.00439	0.00382	0.00384	0.00421	2033.2	0.00293	0.00353	0.00294	0.0043	2033.2	0.00552596	0.00484653	0.00529535	0.00504069	2033.2	0.00501887	0.00516567	0.00542375	0.00503559	2033.2	0.00371667	0.00420652	0.0039151	0.00372936	2033.2	0.00652611	0.0060938	0.00585608
	631.38	0.0899061	0.0692183	0.0474923	0.0779071	599.99	0.0329586	0.010248	0.0142782	0.0130648	2078.1	-5.94154e-06	0.000522324	8.11596e-06	1.92425e-05	2031.7	0.00469	0.0039	0.00389	0.00399	2031.7	0.00453	0.00377	0.00384	0.00418	2031.7	0.00291	0.00353	0.00294	0.00433	2031.7	0.00551169	0.00481059	0.00518013	0.00496418	2031.7	0.00497901	0.00510324	0.0053453	0.00502092	2031.7	0.00369861	0.0042408	0.00393578	0.00374289	2031.7	0.00663965	0.00611455	0.00590213
	631.29	0.09184	0.0704747	0.0481808	0.0793556	599.94	0.0323872	0.0100756	0.0138414	0.0123552	2076.5	-2.72746e-05	0.00034989	-2.56754e-05	-1.74634e-05	2030.1	0.00457	0.00391	0.00388	0.00398	2030.1	0.00459	0.00376	0.00383	0.00412	2030.1	0.0029	0.00348	0.00296	0.00434	2030.1	0.00542988	0.00476998	0.00506077	0.00492359	2030.1	0.00493466	0.00501992	0.00525787	0.00498826	2030.1	0.00368416	0.00430387	0.00389889	0.00373912	2030.1	0.00670212	0.00616049	0.0059844
	631.21	0.0947653	0.0722382	0.0489189	0.0816765	599.88	0.0323328	0.00976672	0.0134783	0.011683	2075	-4.90502e-05	0.000498509	-6.08553e-05	-6.10336e-05	2028.6	0.00466	0.0038	0.0039	0.00391	2028.6	0.00458	0.00363	0.00373	0.00393	2028.6	0.00286	0.00349	0.00299	0.00444	2028.6	0.00537476	0.00465865	0.00483579	0.00487323	2028.6	0.00479516	0.00484668	0.00529475	0.00487997	2028.6	0.00366922	0.00438117	0.00385292	0.00373218	2028.6	0.00676695	0.00605824	0.00600042
	631.12	0.0991953	0.0748572	0.0501213	0.0851875	599.83	0.032261	0.00969763	0.0133113	0.0115563	2073.5	-3.98924e-05	0.000694969	-4.5033e-05	-5.83349e-05	2027.1	0.0049	0.00372	0.004	0.00393	2027.1	0.00455	0.00354	0.00364	0.00382	2027.1	0.00285	0.00347	0.003	0.00434	2027.1	0.00552509	0.00462017	0.00475085	0.00485011	2027.1	0.00474876	0.00479818	0.00537373	0.00478769	2027.1	0.00366462	0.00445614	0.00381602	0.00372687	2027.1	0.00679315	0.006022	0.0060138
	631.04	0.104932	0.0780779	0.051313	0.0896012	599.77	0.0314733	0.00931024	0.0127957	0.0112523	2072	-5.98838e-05	0.000410164	-7.83403e-05	-9.50218e-05	2025.5	0.00446	0.00367	0.00393	0.00381	2025.5	0.00403	0.00343	0.0035	0.00357	2025.5	0.00277	0.00295	0.00289	0.00338	2025.5	0.00511005	0.00451832	0.00453741	0.00463308	2025.5	0.00463713	0.00460368	0.00508176	0.00461304	2025.5	0.00353416	0.00394658	0.00355227	0.00357683	2025.5	0.0062532	0.00578256	0.00586235
	630.95	0.111879	0.0819292	0.0526465	0.0947562	599.72	0.0307679	0.00978015	0.0132853	0.0115283	2070.4	2.68406e-05	0.000261006	2.38871e-05	1.04665e-05	2024	0.00416	0.00384	0.00391	0.004	2024	0.00379	0.00359	0.00361	0.00369	2024	0.0028	0.00273	0.00282	0.00285	2024	0.00492298	0.00466066	0.00481597	0.00477204	2024	0.00475942	0.004786	0.00499744	0.00469713	2024	0.00353722	0.00366005	0.00351551	0.00355744	2024	0.00591645	0.00584692	0.00592408
	630.87	0.118998	0.0858298	0.0537748	0.0997337	599.67	0.0304138	0.0101327	0.0136022	0.0114699	2068.9	9.73165e-05	0.000138641	0.000103972	9.23244e-05	2022.5	0.00385	0.00394	0.00386	0.00414	2022.5	0.0036	0.00371	0.00368	0.00379	2022.5	0.0028	0.00257	0.00277	0.00246	2022.5	0.00477702	0.00477385	0.00503459	0.0048377	2022.5	0.00485244	0.00489518	0.00491532	0.00481612	2022.5	0.00353366	0.00342369	0.00346634	0.00352827	2022.5	0.00567989	0.00584385	0.00588492
	630.78	0.125469	0.089283	0.0547613	0.104124	599.61	0.0301772	0.0105165	0.0140094	0.0116034	2067.4	0.000182596	0.000105703	0.00021551	0.000203585	2020.9	0.0037	0.00402	0.0038	0.00416	2020.9	0.00346	0.00382	0.00375	0.00391	2020.9	0.00282	0.00256	0.00275	0.00229	2020.9	0.00471565	0.00487316	0.00524098	0.00492056	2020.9	0.00493694	0.00505223	0.00487175	0.0048675	2020.9	0.00355087	0.00323066	0.00346241	0.00350815	2020.9	0.00549506	0.0059627	0.00582805
	630.7	0.130478	0.0919015	0.055317	0.107266	599.56	0.0297382	0.0103012	0.0138664	0.0114948	2065.9	0.000207297	-7.42997e-05	0.000250008	0.000232964	2019.4	0.00348	0.00396	0.00366	0.00401	2019.4	0.00327	0.00376	0.00368	0.00378	2019.4	0.00277	0.00247	0.00272	0.00213	2019.4	0.00444882	0.00480696	0.00508131	0.0047403	2019.4	0.00484921	0.00489756	0.00465683	0.00480929	2019.4	0.00349496	0.0030201	0.00338904	0.00342982	2019.4	0.00523876	0.0057741	0.00566006
	630.61	0.133887	0.0936174	0.055919	0.109275	599.5	0.0293986	0.0103544	0.0139224	0.0113559	2064.4	0.000241242	-0.000238984	0.000279814	0.000264709	2017.9	0.00323	0.00398	0.0036	0.00398	2017.9	0.00311	0.00377	0.00368	0.00372	2017.9	0.00277	0.00237	0.00269	0.00192	2017.9	0.00425642	0.0047795	0.005036	0.00467618	2017.9	0.00482157	0.00484665	0.00452101	0.0048327	2017.9	0.00345341	0.00292872	0.00338022	0.00339952	2017.9	0.00522304	0.0058182	0.00557546
	630.52	0.135396	0.094323	0.0562258	0.110006	599.45	0.029046	0.0100511	0.0135355	0.0110498	2062.8	0.000219862	-0.000331994	0.000243082	0.000221497	2016.3	0.00302	0.00383	0.00357	0.00378	2016.3	0.00297	0.0036	0.00352	0.00349	2016.3	0.0027	0.00229	0.00264	0.00178	2016.3	0.00402446	0.00462465	0.0047122	0.00449334	2016.3	0.00464651	0.00459668	0.00435239	0.00467033	2016.3	0.00336282	0.00283209	0.0032775	0.00332082	2016.3	0.00513651	0.00562646	0.00548356
	630.44	0.135524	0.094348	0.0565218	0.109772	599.39	0.0291362	0.0101275	0.0136123	0.0112616	2061.3	0.000221604	-0.000248819	0.000242344	0.000218503	2014.8	0.00323	0.00387	0.00366	0.00385	2014.8	0.00322	0.00362	0.00352	0.00355	2014.8	0.00274	0.00243	0.0027	0.00193	2014.8	0.00418283	0.00465677	0.00476153	0.00456906	2014.8	0.00470446	0.0046425	0.00445126	0.00473049	2014.8	0.00339379	0.00302301	0.00336755	0.00338409	2014.8	0.00535745	0.00577594	0.00555319
	630.35	0.134501	0.0936525	0.0564825	0.108746	599.34	0.0289754	0.0102317	0.0135795	0.0113634	2059.8	0.000210926	-0.000229929	0.000221373	0.000201296	2013.3	0.00322	0.00388	0.00367	0.00386	2013.3	0.00322	0.00359	0.00351	0.00354	2013.3	0.00273	0.00231	0.00267	0.00188	2013.3	0.00415874	0.00464493	0.00475965	0.00452315	2013.3	0.00469164	0.00460452	0.0044219	0.00472769	2013.3	0.00337458	0.00295909	0.00328791	0.00337701	2013.3	0.00525569	0.00581335	0.00555668
	630.27	0.132624	0.0921979	0.0558154	0.106837	599.28	0.0290827	0.0107615	0.0140464	0.0115625	2058.3	0.000238131	4.83904e-05	0.000258878	0.00023841	2011.8	0.00368	0.004	0.0038	0.0041	2011.8	0.00371	0.00376	0.00371	0.00384	2011.8	0.00283	0.00269	0.00279	0.00239	2011.8	0.0045971	0.00479583	0.00511384	0.0048482	2011.8	0.00488619	0.00491597	0.00479185	0.00497006	2011.8	0.00352517	0.00345534	0.00354604	0.003558	2011.8	0.0057351	0.00613056	0.00577317
	630.18	0.130314	0.0906874	0.055227	0.104589	599.23	0.0294905	0.0108869	0.0142065	0.0114023	2056.8	0.000222785	0.000460413	0.000245762	0.000228132	2010.2	0.00437	0.004	0.00394	0.00422	2010.2	0.00414	0.00383	0.00383	0.00397	2010.2	0.00289	0.00316	0.0029	0.00312	2010.2	0.00511051	0.00484561	0.00525389	0.00509264	2010.2	0.00497785	0.00507814	0.00516952	0.00508798	2010.2	0.00364209	0.00394133	0.00375973	0.00369802	2010.2	0.00620748	0.00631386	0.00590141
	630.1	0.127769	0.0891017	0.0545659	0.102183	599.18	0.0296527	0.0104212	0.0137948	0.0112613	2055.2	0.000162356	0.000749007	0.000181768	0.000163445	2008.7	0.00483	0.0039	0.00403	0.00402	2008.7	0.00432	0.00375	0.00384	0.00396	2008.7	0.00291	0.00362	0.00299	0.00371	2008.7	0.00543583	0.0047833	0.00520295	0.00511331	2008.7	0.00492645	0.0050309	0.00539894	0.00503847	2008.7	0.00369481	0.0042097	0.00385939	0.00373978	2008.7	0.00650333	0.00627685	0.00589143
	630.01	0.125141	0.0874455	0.0538519	0.0996426	599.12	0.0299115	0.00994078	0.0133723	0.0111477	2053.7	8.98281e-05	0.000902367	0.000107673	8.59562e-05	2007.2	0.00507	0.00379	0.004	0.00387	2007.2	0.00437	0.00365	0.00379	0.00394	2007.2	0.00291	0.00388	0.00306	0.00414	2007.2	0.00557359	0.00467252	0.00500523	0.00499103	2007.2	0.00482662	0.00491065	0.00549021	0.00497153	2007.2	0.00371093	0.00435498	0.00387605	0.00375317	2007.2	0.00663614	0.00608359	0.00584573
	629.92	0.122689	0.0857765	0.05318	0.0973425	599.07	0.0300588	0.0102932	0.0137484	0.0113239	2052.2	0.000114462	0.000977466	0.000141339	0.000130449	2005.6	0.00515	0.00391	0.00403	0.004	2005.6	0.00449	0.00375	0.00391	0.00415	2005.6	0.00299	0.00408	0.0031	0.0044	2005.6	0.00573234	0.00477197	0.00526809	0.0051396	2005.6	0.00492743	0.00508046	0.00559037	0.00510095	2005.6	0.00379132	0.00455075	0.00404228	0.00384422	2005.6	0.00695551	0.00622155	0.00597826
	629.84	0.120236	0.0840748	0.0523436	0.0948777	599.01	0.0294947	0.0102952	0.0136981	0.0112115	2050.7	0.000103977	0.000631937	0.000119642	0.000119625	2004.1	0.00477	0.00399	0.00398	0.00403	2004.1	0.00425	0.00382	0.00392	0.00421	2004.1	0.00298	0.00386	0.00301	0.00413	2004.1	0.00545244	0.00481106	0.00528542	0.00510006	2004.1	0.00491544	0.00504449	0.00533669	0.00505738	2004.1	0.00376542	0.00428584	0.00394731	0.00380626	2004.1	0.00675038	0.00611697	0.0059357
	629.75	0.118039	0.0824028	0.0515832	0.0925425	598.96	0.0289943	0.0105813	0.0140689	0.0113956	2049.1	0.000127091	0.000417108	0.000151938	0.000154542	2002.6	0.00453	0.00421	0.00396	0.00429	2002.6	0.00425	0.00401	0.00405	0.00443	2002.6	0.00305	0.00366	0.00296	0.00402	2002.6	0.00536639	0.00499072	0.00562752	0.0052419	2002.6	0.00509068	0.0052594	0.00533426	0.00521737	2002.6	0.00380348	0.00412668	0.00399829	0.00384682	2002.6	0.00676917	0.00624032	0.0059098
	629.67	0.115802	0.0803365	0.0503628	0.0900213	598.9	0.0284326	0.010529	0.0137716	0.0110816	2047.6	0.000104038	0.00018795	0.000119449	0.000125767	2001	0.00438	0.00422	0.00394	0.00431	2001	0.00421	0.00401	0.004	0.00443	2001	0.00304	0.0034	0.00294	0.00374	2001	0.00522763	0.00499934	0.00558634	0.00513905	2001	0.0050857	0.00522359	0.00521643	0.00514459	2001	0.00378241	0.00404379	0.00391036	0.00381706	2001	0.00669145	0.00625503	0.00590574
	629.58	0.113867	0.0784806	0.0492669	0.0876067	598.85	0.0276467	0.00999986	0.013247	0.0100338	2046.1	4.842e-05	2.09339e-05	5.14048e-05	5.52179e-05	1999.5	0.0043	0.00407	0.0039	0.00424	1999.5	0.00424	0.0039	0.0039	0.00421	1999.5	0.00298	0.0033	0.00294	0.00356	1999.5	0.00511501	0.00488452	0.00531686	0.00490301	1999.5	0.00498288	0.00504802	0.00514833	0.00495484	1999.5	0.00373082	0.00414837	0.00385006	0.00376288	1999.5	0.00668019	0.00614614	0.00589366
	629.5	0.112599	0.0773462	0.0488306	0.0858574	598.8	0.027219	0.00941663	0.0126041	0.00922814	2044.6	-9.35918e-06	5.50958e-05	-2.51267e-05	-2.10451e-05	1998	0.00443	0.00391	0.00385	0.00407	1998	0.00422	0.00377	0.00378	0.00397	1998	0.00293	0.00318	0.00291	0.00347	1998	0.00515312	0.0047756	0.00499608	0.00480832	1998	0.00487529	0.00488267	0.0051306	0.00483074	1998	0.00368465	0.00413947	0.00379366	0.00370454	1998	0.00661518	0.00607036	0.00591839
	629.41	0.111801	0.0766068	0.0485301	0.08448	598.74	0.0270496	0.00902247	0.0122609	0.00865974	2043	-3.73028e-05	8.94278e-05	-6.29567e-05	-5.81146e-05	1996.4	0.00441	0.00382	0.00385	0.00395	1996.4	0.0041	0.00367	0.00366	0.00378	1996.4	0.00286	0.00311	0.00286	0.00326	1996.4	0.0051153	0.00469011	0.00484123	0.00471846	1996.4	0.00479666	0.004756	0.0051102	0.00473119	1996.4	0.00362148	0.00400957	0.00372284	0.00364023	1996.4	0.00646513	0.00596271	0.00591752
	629.33	0.111273	0.075852	0.0479591	0.0832338	598.69	0.0271008	0.00913056	0.0122628	0.0084848	2041.5	-2.15669e-05	0.000205997	-3.96173e-05	-3.83393e-05	1994.9	0.00439	0.00386	0.00386	0.00409	1994.9	0.0041	0.00371	0.00371	0.00387	1994.9	0.00286	0.00312	0.00285	0.00328	1994.9	0.0051764	0.00474399	0.004904	0.00479304	1994.9	0.00485241	0.00490899	0.00516638	0.00485303	1994.9	0.00362311	0.00398523	0.0037557	0.00364939	1994.9	0.00633971	0.00597682	0.0060101
	629.24	0.110988	0.0752945	0.047433	0.0823009	598.63	0.0269484	0.0094891	0.0125101	0.00844317	2040	2.53023e-05	0.000308085	2.335e-05	2.61425e-05	1993.3	0.00438	0.00393	0.00391	0.00418	1993.3	0.00407	0.00375	0.00371	0.00391	1993.3	0.00287	0.00314	0.00285	0.00332	1993.3	0.00526472	0.00480883	0.00507235	0.00494063	1993.3	0.00492083	0.00504467	0.00522167	0.00495758	1993.3	0.0036657	0.00399345	0.00379384	0.00366629	1993.3	0.00618745	0.00607462	0.00610454
	629.15	0.11082	0.0748479	0.0469292	0.0814165	598.58	0.0260385	0.00933296	0.0123251	0.00853228	2038.5	3.35936e-05	9.94802e-05	2.06872e-05	2.77201e-05	1991.8	0.00411	0.00395	0.00387	0.00409	1991.8	0.0038	0.00374	0.00372	0.00384	1991.8	0.00283	0.00287	0.00276	0.00294	1991.8	0.00499584	0.00479559	0.00505599	0.00494959	1991.8	0.00490039	0.00496496	0.00500741	0.0049015	1991.8	0.00361403	0.00367483	0.00367418	0.00360398	1991.8	0.00576142	0.00591372	0.00596708
	629.07	0.110811	0.0743668	0.0463366	0.0805727	598.52	0.0255957	0.00955809	0.0124706	0.00888618	2036.9	6.58531e-05	0.000102053	6.90647e-05	7.05099e-05	1990.3	0.00408	0.00411	0.00389	0.00427	1990.3	0.00377	0.00386	0.00386	0.00398	1990.3	0.00287	0.00287	0.00273	0.0029	1990.3	0.00497235	0.00494155	0.00541681	0.00511387	1990.3	0.00506289	0.00517544	0.00502287	0.00513846	1990.3	0.00366181	0.00357115	0.00374574	0.00364502	1990.3	0.00571134	0.00599374	0.0059319
	628.98	0.110941	0.0739991	0.0460731	0.079844	598.47	0.0253585	0.00927137	0.0119814	0.00897167	2035.4	4.86592e-05	0.000241275	4.9896e-05	5.04364e-05	1988.7	0.00439	0.00408	0.00395	0.00423	1988.7	0.00397	0.00383	0.00386	0.00393	1988.7	0.00288	0.00306	0.0028	0.00312	1988.7	0.00509604	0.00492005	0.00538947	0.0051266	1988.7	0.00506372	0.0051463	0.00508413	0.00514744	1988.7	0.0036903	0.00373934	0.00381174	0.00367657	1988.7	0.00579779	0.00600696	0.00588447
	628.9	0.111537	0.0741738	0.0464295	0.0794296	598.42	0.0251426	0.00876719	0.0114266	0.00862145	2033.9	4.99255e-06	0.000418671	5.59283e-06	1.37869e-06	1987.2	0.00458	0.00392	0.00396	0.00398	1987.2	0.00403	0.00369	0.00378	0.00373	1987.2	0.00287	0.00316	0.00283	0.00314	1987.2	0.00518561	0.00480634	0.00522301	0.00500671	1987.2	0.00496078	0.0049459	0.00511211	0.00501555	1987.2	0.00367165	0.00380266	0.00376238	0.0036443	1987.2	0.00582933	0.00587385	0.00577342
	628.81	0.112573	0.0745426	0.0467872	0.0791238	598.36	0.0248107	0.00864753	0.0113405	0.00876473	2032.3	1.66344e-06	0.000453352	-2.20123e-06	9.47247e-07	1985.7	0.00457	0.00392	0.00392	0.00399	1985.7	0.00406	0.0037	0.0038	0.00382	1985.7	0.00289	0.00315	0.00282	0.00305	1985.7	0.00528817	0.00481873	0.00524316	0.00503948	1985.7	0.00499169	0.00501202	0.00515595	0.00504211	1985.7	0.00369429	0.00378733	0.00379027	0.00366568	1985.7	0.00596391	0.00591754	0.00574313
	628.73	0.113941	0.0749543	0.0468826	0.0787173	598.31	0.0244703	0.00872187	0.011628	0.00859676	2030.8	2.95494e-05	0.000380529	3.53831e-05	4.35859e-05	1984.1	0.00444	0.004	0.00391	0.00416	1984.1	0.00399	0.00378	0.00383	0.00394	1984.1	0.00294	0.00315	0.00282	0.00292	1984.1	0.00528736	0.00486644	0.00533655	0.00509066	1984.1	0.00504185	0.00514995	0.00524082	0.00514012	1984.1	0.00369443	0.00366567	0.00376025	0.00368511	1984.1	0.00608279	0.00605011	0.00571573
	628.64	0.114985	0.0749828	0.0465677	0.0780505	598.25	0.024503	0.00887752	0.0118169	0.00825434	2029.3	4.92943e-05	0.000347129	6.53067e-05	7.25568e-05	1982.6	0.00429	0.00406	0.0039	0.00436	1982.6	0.00405	0.00386	0.00391	0.00409	1982.6	0.00301	0.00327	0.00284	0.00316	1982.6	0.00531439	0.00491123	0.00536058	0.00514015	1982.6	0.00505951	0.00528092	0.00530157	0.00526309	1982.6	0.00370211	0.00376686	0.00377548	0.00371277	1982.6	0.00626459	0.00618261	0.00576826
	628.55	0.115097	0.0747165	0.0463411	0.0771632	598.2	0.0240483	0.00847815	0.0114927	0.00765724	2027.8	1.20012e-05	0.000180576	2.00248e-05	2.33933e-05	1981	0.00406	0.00394	0.00379	0.0042	1981	0.00391	0.00376	0.00375	0.00393	1981	0.00296	0.00327	0.00284	0.00317	1981	0.00515336	0.00477507	0.00510037	0.00495576	1981	0.00491151	0.00504216	0.00515272	0.00508259	1981	0.00363292	0.00369381	0.00363558	0.00364609	1981	0.00622042	0.00610208	0.00577688
	628.47	0.113762	0.0737101	0.0457033	0.075979	598.14	0.0237974	0.00821507	0.0113102	0.00766694	2026.2	-1.48359e-05	0.000126091	-1.47781e-05	-1.61781e-05	1979.5	0.00396	0.00385	0.00372	0.00406	1979.5	0.00383	0.00371	0.00369	0.00388	1979.5	0.00293	0.00337	0.00285	0.00332	1979.5	0.00499712	0.00467955	0.00493299	0.00481232	1979.5	0.00480229	0.00485182	0.00504854	0.00487374	1979.5	0.00358751	0.00375423	0.00363127	0.00363048	1979.5	0.00624701	0.00599965	0.00572342
	628.38	0.111107	0.0721815	0.0448656	0.0746395	598.09	0.0242682	0.00867452	0.0117037	0.00792239	2024.7	4.38337e-05	0.000417891	6.79646e-05	6.13772e-05	1978	0.00428	0.00399	0.00378	0.00428	1978	0.00404	0.00386	0.00383	0.0041	1978	0.00302	0.00371	0.00292	0.00384	1978	0.00514481	0.00483007	0.00527453	0.0050213	1978	0.0049459	0.00511175	0.00525088	0.00506296	1978	0.00370418	0.00411211	0.00389116	0.00376707	1978	0.00650909	0.00620367	0.00584586
	628.3	0.107282	0.0703258	0.0441358	0.0732066	598.04	0.0244723	0.00886398	0.011759	0.00830077	2023.2	6.51685e-05	0.000673856	9.8514e-05	9.1082e-05	1976.4	0.00478	0.00403	0.00387	0.00437	1976.4	0.00441	0.00393	0.00388	0.00421	1976.4	0.00306	0.00399	0.00301	0.00437	1976.4	0.0053793	0.00488244	0.00534281	0.00512857	1976.4	0.00498794	0.00514678	0.00551853	0.00506198	1976.4	0.00379428	0.00456963	0.004117	0.00386337	1976.4	0.00676994	0.00630304	0.00598521
	628.21	0.102816	0.0681028	0.0433309	0.0714455	597.98	0.0243212	0.00914776	0.0118592	0.00857276	2021.7	7.98101e-05	0.000857222	0.000117285	0.000110026	1974.9	0.00508	0.00402	0.00394	0.0043	1974.9	0.00453	0.00392	0.00393	0.00421	1974.9	0.00308	0.00407	0.00303	0.0045	1974.9	0.0054867	0.00490773	0.00537756	0.00514714	1974.9	0.00500738	0.00514409	0.00561844	0.0050705	1974.9	0.00384686	0.00472085	0.00420223	0.00389343	1974.9	0.00681382	0.00621106	0.00609472
	628.13	0.0981085	0.0655287	0.0421849	0.0690466	597.93	0.0236141	0.00935058	0.0118366	0.00905245	2020.1	8.29148e-05	0.000803189	0.000105174	0.00010783	1973.4	0.00506	0.00403	0.00398	0.0043	1973.4	0.00458	0.00389	0.0039	0.00413	1973.4	0.00306	0.00394	0.003	0.00435	1973.4	0.00551329	0.00489442	0.00535698	0.0050805	1973.4	0.00501659	0.00515862	0.00561352	0.00503306	1973.4	0.00385824	0.00472939	0.00422373	0.00387147	1973.4	0.00671414	0.00619304	0.00614831
	628.04	0.0935207	0.0628261	0.0409092	0.0659486	597.87	0.0226492	0.00907287	0.0113632	0.00898158	2018.6	3.55552e-05	0.000594323	3.27822e-05	3.11669e-05	1971.8	0.00488	0.00388	0.00396	0.00399	1971.8	0.00438	0.00371	0.00375	0.00378	1971.8	0.00296	0.00367	0.00294	0.00397	1971.8	0.00542752	0.00472408	0.00496125	0.00482761	1971.8	0.00484819	0.00491706	0.00538162	0.00485364	1971.8	0.00374768	0.00442368	0.00400767	0.00373675	1971.8	0.0063743	0.00597648	0.00599355
	627.96	0.0892154	0.0601044	0.0396515	0.0624511	597.82	0.021789	0.00904747	0.0110131	0.00855469	2017.1	5.00708e-06	0.000411669	-1.46947e-05	-1.69072e-05	1970.3	0.00467	0.0038	0.00393	0.00387	1970.3	0.00431	0.00361	0.00367	0.00358	1970.3	0.00291	0.00349	0.00288	0.00375	1970.3	0.00533836	0.00462985	0.00469543	0.00469904	1970.3	0.004768	0.00477952	0.00521455	0.00479861	1970.3	0.00367719	0.00420293	0.00385812	0.00365563	1970.3	0.00614659	0.00586632	0.00583632
	627.87	0.0851636	0.0574807	0.0384702	0.0586245	597.76	0.0210177	0.00895162	0.0108349	0.00844542	2015.5	-2.37409e-05	0.000210659	-5.38634e-05	-6.22068e-05	1968.7	0.00444	0.00377	0.0039	0.00379	1968.7	0.00419	0.00358	0.00358	0.00348	1968.7	0.00285	0.00327	0.00282	0.00333	1968.7	0.00520816	0.00459667	0.00458925	0.00467928	1968.7	0.00474474	0.00472529	0.00506689	0.0047592	1968.7	0.0036283	0.00388348	0.00376174	0.00361191	1968.7	0.00602472	0.00575558	0.00580932
	627.78	0.0813561	0.0549022	0.0373504	0.0548336	597.71	0.0205049	0.00952746	0.0112534	0.00890099	2014	2.66625e-05	0.000150492	1.6998e-05	6.26968e-06	1967.2	0.00428	0.00389	0.00388	0.00397	1967.2	0.00412	0.00369	0.00367	0.00372	1967.2	0.00288	0.00314	0.00281	0.00297	1967.2	0.00516484	0.00471939	0.00482037	0.00484892	1967.2	0.00486509	0.00492296	0.00508671	0.00487744	1967.2	0.00362828	0.0037481	0.00374061	0.00364554	1967.2	0.00604017	0.00583669	0.00574156
	627.7	0.078196	0.0526482	0.0362626	0.0514603	597.65	0.0201542	0.0100332	0.0116378	0.0087935	2012.5	8.81894e-05	0.000160186	0.000106267	8.99576e-05	1965.7	0.00433	0.00407	0.0039	0.00422	1965.7	0.00405	0.00385	0.00381	0.00398	1965.7	0.00291	0.00299	0.00281	0.00277	1965.7	0.00512513	0.00485731	0.00515987	0.00505815	1965.7	0.00501056	0.00519101	0.00518812	0.00507848	1965.7	0.00366601	0.00368929	0.00377777	0.00369934	1965.7	0.00608052	0.0059687	0.00579655
	627.61	0.0761089	0.0511523	0.0356118	0.0489324	597.6	0.0193647	0.00965129	0.0112434	0.00836733	2010.9	6.95537e-05	9.00887e-05	8.50312e-05	7.36988e-05	1964.1	0.00429	0.00403	0.0039	0.00417	1964.1	0.00392	0.0038	0.00376	0.00396	1964.1	0.00285	0.00277	0.00279	0.0026	1964.1	0.00502307	0.00482799	0.00511503	0.00494814	1964.1	0.00495297	0.00505059	0.00516163	0.00499744	1964.1	0.00361842	0.00369088	0.00368956	0.00366594	1964.1	0.00608951	0.00590977	0.00579783
	627.53	0.0756746	0.0504535	0.0352742	0.0474835	597.55	0.0187075	0.0094006	0.0109701	0.0078202	2009.4	6.86482e-05	7.47183e-05	8.53267e-05	7.91682e-05	1962.6	0.00424	0.00399	0.00389	0.00407	1962.6	0.00379	0.00379	0.00378	0.004	1962.6	0.00282	0.00268	0.0028	0.00263	1962.6	0.00499263	0.00482412	0.00510465	0.00489905	1962.6	0.0049395	0.0050391	0.0051496	0.0049949	1962.6	0.00360986	0.00367271	0.00364194	0.00365668	1962.6	0.00611691	0.0058551	0.00585117
	627.44	0.0765485	0.0504799	0.0352277	0.0468642	597.49	0.0188032	0.00909107	0.01068	0.00739406	2007.9	5.79111e-05	0.000371987	7.19346e-05	7.08171e-05	1961	0.00453	0.00392	0.00397	0.00402	1961	0.00402	0.00376	0.00377	0.00403	1961	0.00283	0.00285	0.00286	0.00308	1961	0.00530441	0.00480558	0.00518746	0.00493753	1961	0.00493151	0.00503198	0.00535961	0.00500597	1961	0.00365896	0.00403063	0.0037404	0.00369154	1961	0.00630687	0.00600946	0.00594944
	627.36	0.0780587	0.0509628	0.0355392	0.0467304	597.44	0.0181416	0.00833523	0.0100022	0.0067805	2006.3	5.74831e-06	0.000296713	-2.2298e-06	-1.27783e-06	1959.5	0.00441	0.00369	0.0039	0.00371	1959.5	0.00387	0.00355	0.00362	0.00371	1959.5	0.00275	0.00283	0.00284	0.00311	1959.5	0.00518061	0.00461249	0.00478794	0.00466365	1959.5	0.0047252	0.00473625	0.00509287	0.00476088	1959.5	0.00358947	0.00393468	0.00359413	0.00360188	1959.5	0.00617952	0.00587747	0.00580285
	627.27	0.0789854	0.0512968	0.0359453	0.0464417	597.38	0.0174791	0.00793997	0.00955101	0.00637755	2004.8	-1.30501e-05	0.000176355	-3.24259e-05	-2.38386e-05	1958	0.00428	0.00363	0.00386	0.0037	1958	0.00386	0.00351	0.00358	0.00362	1958	0.00273	0.0029	0.00283	0.00309	1958	0.00502684	0.00457112	0.00465926	0.00458268	1958	0.00467367	0.00464601	0.00496139	0.00470343	1958	0.00356925	0.00380016	0.00355384	0.00357047	1958	0.00612375	0.00587579	0.00573574
	627.19	0.0774631	0.0503684	0.0357593	0.0448409	597.33	0.0171416	0.00805363	0.0098565	0.00652688	2003.3	2.625e-05	0.000129666	1.78774e-05	2.68799e-05	1956.4	0.00426	0.00373	0.00387	0.00379	1956.4	0.00398	0.00362	0.00363	0.00374	1956.4	0.00277	0.00302	0.00284	0.00314	1956.4	0.00504372	0.0046593	0.00481884	0.0047637	1956.4	0.00475305	0.00479981	0.00505331	0.00478916	1956.4	0.00361821	0.00378451	0.00366712	0.00361672	1956.4	0.00629239	0.00604321	0.00591944
	627.1	0.0725681	0.0478569	0.0352978	0.0417138	597.27	0.0169651	0.00866564	0.010466	0.00708906	2001.7	0.00010774	6.95507e-05	0.00013224	0.00013745	1954.9	0.00418	0.00394	0.00384	0.00408	1954.9	0.00409	0.0038	0.0038	0.004	1954.9	0.00287	0.00313	0.00283	0.00315	1954.9	0.0049829	0.0048324	0.0051597	0.00499582	1954.9	0.00492278	0.00503662	0.00511989	0.00498356	1954.9	0.00366151	0.00375234	0.00372698	0.00368055	1954.9	0.00634658	0.00622398	0.00597415
	627.01	0.0641864	0.0435932	0.0340122	0.0369252	597.22	0.0162918	0.00866619	0.0105445	0.00696707	2000.2	0.000127734	-6.51568e-05	0.000164326	0.000163956	1953.3	0.00394	0.00404	0.00378	0.00421	1953.3	0.00382	0.00386	0.00383	0.00397	1953.3	0.00288	0.00296	0.00276	0.00266	1953.3	0.00470825	0.0048788	0.00526019	0.00502725	1953.3	0.00495258	0.00505185	0.00492242	0.00501062	1953.3	0.00360255	0.00344927	0.0035911	0.00361931	1953.3	0.00604	0.00614827	0.00590693
	626.93	0.0536225	0.0383488	0.0324168	0.0311964	597.17	0.0156929	0.00807402	0.00993727	0.00660447	1998.7	7.92837e-05	-0.00011087	0.000104986	9.78548e-05	1951.8	0.00378	0.00388	0.00373	0.00395	1951.8	0.00362	0.00369	0.0037	0.00366	1951.8	0.00281	0.00288	0.00272	0.00249	1951.8	0.00450168	0.00474975	0.00494021	0.00476093	1951.8	0.00479786	0.0047511	0.00470314	0.00477603	1951.8	0.00349294	0.00334029	0.00340794	0.00350771	1951.8	0.00575556	0.0058538	0.00572452
	626.84	0.0428834	0.0329828	0.0306038	0.0255124	597.11	0.0155015	0.00782346	0.00972189	0.00640396	1997.1	6.29492e-05	-2.60252e-05	9.13615e-05	8.02136e-05	1950.2	0.00364	0.00382	0.00369	0.00384	1950.2	0.00347	0.00363	0.00364	0.0036	1950.2	0.0028	0.00282	0.00272	0.0026	1950.2	0.00448647	0.00470358	0.00483664	0.00466734	1950.2	0.00474672	0.00466223	0.00466217	0.00471379	1950.2	0.00345149	0.00326718	0.00331741	0.00345895	1950.2	0.00552529	0.00574546	0.00566648
	626.76	0.0335795	0.0284744	0.0291461	0.020682	597.06	0.0152803	0.0076015	0.00953268	0.00584041	1995.6	5.47439e-05	0.000149627	7.85725e-05	7.48329e-05	1948.7	0.00366	0.0038	0.0037	0.0038	1948.7	0.00354	0.0036	0.00364	0.00359	1948.7	0.00282	0.00283	0.00272	0.00276	1948.7	0.00466055	0.0047115	0.00495575	0.00471193	1948.7	0.00477066	0.00469425	0.0047847	0.00478199	1948.7	0.00346011	0.00335144	0.00332171	0.00347413	1948.7	0.00540223	0.00575392	0.00564373
	626.67	0.0266316	0.0252105	0.0281154	0.0171702	597	0.0150586	0.00741761	0.00942375	0.00562538	1994.1	4.92448e-05	0.000200124	6.26884e-05	6.44434e-05	1947.2	0.00383	0.00387	0.00376	0.00395	1947.2	0.00368	0.00369	0.00375	0.00371	1947.2	0.00288	0.00288	0.00276	0.003	1947.2	0.0047754	0.0047631	0.0050955	0.0048034	1947.2	0.0048365	0.00480038	0.00487224	0.00489397	1947.2	0.00353632	0.0034593	0.0034086	0.00353474	1947.2	0.00551499	0.00585686	0.00569023
	626.59	0.0218821	0.0229002	0.0273505	0.0147294	596.95	0.0143854	0.00709988	0.00902589	0.0052899	1992.5	4.39652e-05	0.000172458	4.86666e-05	5.85012e-05	1945.6	0.00394	0.00398	0.00383	0.00418	1945.6	0.00374	0.00379	0.00383	0.00385	1945.6	0.0029	0.00289	0.00277	0.00293	1945.6	0.0048129	0.00481804	0.00519094	0.00489457	1945.6	0.00489305	0.00489914	0.00492523	0.00496187	1945.6	0.00357474	0.0034748	0.00347874	0.00355437	1945.6	0.00561018	0.00591329	0.00576982
	626.5	0.0184786	0.0211134	0.0265801	0.0127936	596.89	0.0145891	0.00711525	0.00911271	0.00510989	1991	6.34617e-05	0.000341222	7.31322e-05	8.25712e-05	1944.1	0.00426	0.00408	0.00392	0.00431	1944.1	0.00403	0.0039	0.00391	0.00405	1944.1	0.00296	0.00305	0.00285	0.00325	1944.1	0.00505501	0.00488088	0.00538148	0.0050802	1944.1	0.00498809	0.00509076	0.00516853	0.00507241	1944.1	0.00365408	0.00375909	0.00372064	0.00365081	1944.1	0.00594682	0.00606814	0.00594342
	626.42	0.0159855	0.0197797	0.0260116	0.0113959	596.84	0.014501	0.0072716	0.00926409	0.0052892	1989.5	9.581e-05	0.000422481	0.000113814	0.000118538	1942.5	0.00444	0.00422	0.00396	0.0046	1942.5	0.00433	0.00402	0.00401	0.00421	1942.5	0.00304	0.00331	0.0029	0.00356	1942.5	0.00520634	0.00497879	0.00559397	0.00525246	1942.5	0.00510164	0.00529401	0.00532095	0.00517811	1942.5	0.00373961	0.00397407	0.00392766	0.00374718	1942.5	0.00625305	0.0061816	0.00599889
	626.33	0.0138713	0.0185597	0.0254934	0.0101922	596.78	0.0143659	0.00724648	0.00921107	0.00537694	1987.9	0.000104756	0.000451396	0.000123918	0.000123375	1941	0.00457	0.00426	0.00398	0.00469	1941	0.00438	0.00404	0.00402	0.00418	1941	0.00305	0.00344	0.00291	0.00369	1941	0.00519516	0.00499411	0.00559832	0.00533557	1941	0.00510799	0.00535466	0.00530442	0.00519825	1941	0.00375972	0.00412215	0.00400088	0.00378062	1941	0.00648259	0.00614187	0.00598503
	626.25	0.011966	0.0175288	0.0252146	0.00907669	596.73	0.013834	0.00686086	0.00867072	0.00539218	1986.4	7.59822e-05	0.00046356	9.17145e-05	8.05794e-05	1939.4	0.00466	0.00411	0.00397	0.00437	1939.4	0.00448	0.00392	0.00392	0.00401	1939.4	0.00299	0.00349	0.00293	0.00377	1939.4	0.005176	0.00487821	0.00525806	0.00514337	1939.4	0.00498392	0.00516215	0.00524541	0.00502145	1939.4	0.00374203	0.00427408	0.00402283	0.00375945	1939.4	0.00662634	0.00603226	0.00587245
	626.16	0.0103948	0.0167512	0.0251994	0.00826634	596.68	0.0136165	0.00646258	0.00825883	0.00552265	1984.8	5.61149e-05	0.00050017	6.69594e-05	4.87708e-05	1937.9	0.00462	0.00393	0.00391	0.00406	1937.9	0.00438	0.00373	0.00371	0.00377	1937.9	0.00291	0.00345	0.00292	0.00387	1937.9	0.00513507	0.0047253	0.00491478	0.00492848	1937.9	0.00484753	0.00494438	0.00516883	0.00484418	1937.9	0.00366517	0.00427888	0.00394705	0.00370494	1937.9	0.00659872	0.0059604	0.00586462
	626.07	0.00921713	0.0162811	0.0253769	0.00763551	596.62	0.0135348	0.00645914	0.00826435	0.00548628	1983.3	7.80885e-05	0.000528103	9.10181e-05	7.48887e-05	1936.3	0.00471	0.00387	0.00387	0.00396	1936.3	0.00439	0.00367	0.00368	0.00371	1936.3	0.00289	0.00344	0.0029	0.00378	1936.3	0.00526561	0.00473391	0.00491237	0.00499097	1936.3	0.00488245	0.00495577	0.00527696	0.00488898	1936.3	0.00366963	0.00430814	0.00393653	0.00372938	1936.3	0.00656181	0.0060503	0.00592507
	625.99	0.00810498	0.0158243	0.0254335	0.00706862	596.57	0.0137282	0.00647588	0.00833155	0.00570964	1981.8	9.91387e-05	0.000714047	0.00012245	0.000102339	1934.8	0.00499	0.00386	0.00396	0.00406	1934.8	0.0045	0.00368	0.00373	0.00385	1934.8	0.00292	0.00352	0.00292	0.00399	1934.8	0.00549315	0.004769	0.00503044	0.00500133	1934.8	0.00495155	0.00501259	0.00543999	0.00501972	1934.8	0.00371454	0.00438477	0.0039891	0.00375936	1934.8	0.00660314	0.00621578	0.00598601
	625.9	0.00720538	0.015427	0.0255993	0.0065326	596.51	0.013598	0.00645398	0.00827321	0.00589302	1980.2	0.000110546	0.000567224	0.000139876	0.000123565	1933.2	0.00484	0.00385	0.00395	0.004	1933.2	0.00428	0.00364	0.0037	0.00382	1933.2	0.00286	0.00336	0.00286	0.00354	1933.2	0.00537128	0.00474518	0.00498809	0.00492111	1933.2	0.00490947	0.0049651	0.00532876	0.00497974	1933.2	0.00367401	0.00417219	0.00384758	0.00368541	1933.2	0.0063772	0.00614506	0.00590778
	625.82	0.00634688	0.015035	0.0255168	0.0059702	596.46	0.0137412	0.00652989	0.00837818	0.00583053	1978.7	0.00013598	0.000514853	0.000174546	0.000157947	1931.7	0.00472	0.00391	0.00393	0.00395	1931.7	0.00415	0.00369	0.00374	0.0039	1931.7	0.00287	0.00321	0.00285	0.0034	1931.7	0.00535349	0.00477543	0.00513557	0.00496646	1931.7	0.00495654	0.00500873	0.00527195	0.00506261	1931.7	0.00368263	0.0040412	0.00383659	0.00368161	1931.7	0.0062518	0.00614625	0.0059493
	625.73	0.00565386	0.0147406	0.0255117	0.00555612	596.4	0.0133656	0.00671438	0.00850709	0.00615479	1977.2	0.000155248	0.000257149	0.000188253	0.000181168	1930.1	0.00425	0.00396	0.00384	0.00403	1930.1	0.00384	0.00372	0.00375	0.00386	1930.1	0.00287	0.00299	0.00277	0.00291	1930.1	0.00508993	0.00481324	0.00518101	0.00496217	1930.1	0.00497371	0.00501915	0.00508089	0.00503852	1930.1	0.0036406	0.0036084	0.00368213	0.0036072	1930.1	0.00596626	0.00606412	0.00587248
	625.65	0.00505272	0.0143777	0.0253432	0.00513883	596.35	0.0130312	0.00661022	0.00834446	0.00598367	1975.6	0.000145413	6.39031e-06	0.000176431	0.000169978	1928.6	0.0039	0.00397	0.00381	0.00405	1928.6	0.00355	0.00372	0.00375	0.00382	1928.6	0.00285	0.00279	0.00272	0.00266	1928.6	0.00482914	0.00479624	0.00516258	0.00490669	1928.6	0.00493703	0.00496749	0.00491198	0.00497548	1928.6	0.00359489	0.00338861	0.00356193	0.00353768	1928.6	0.00581026	0.00591352	0.00579218
	625.56	0.00451957	0.0141883	0.025327	0.00480992	596.3	0.0122912	0.00635405	0.00796844	0.00603573	1974.1	0.000115473	-0.000192732	0.000139997	0.000138925	1927	0.00366	0.00395	0.00374	0.00392	1927	0.00345	0.00371	0.00375	0.00377	1927	0.00285	0.00269	0.00273	0.00251	1927	0.00464666	0.00476262	0.00504958	0.00481787	1927	0.00487687	0.00486157	0.00476396	0.00485203	1927	0.00357829	0.00331251	0.00351482	0.0035058	1927	0.00573028	0.00583629	0.00566525
	625.47	0.00417015	0.0140975	0.0254161	0.00472025	596.24	0.0122894	0.00616559	0.00781919	0.00594144	1972.5	9.94982e-05	-0.000163842	0.000115759	0.000114239	1925.5	0.00371	0.00393	0.00372	0.00389	1925.5	0.00348	0.00369	0.0037	0.00374	1925.5	0.00286	0.0028	0.00276	0.0027	1925.5	0.00469592	0.00474564	0.00497081	0.00482847	1925.5	0.0048609	0.00485898	0.00480182	0.00481505	1925.5	0.00357219	0.00341984	0.00355431	0.00352684	1925.5	0.00576589	0.00582966	0.00564832
	625.39	0.00389349	0.0139068	0.0253652	0.00460323	596.19	0.0124504	0.00614634	0.00775172	0.00565567	1971	9.71989e-05	0.000136725	0.000116283	0.000114118	1923.9	0.00425	0.00391	0.00382	0.00402	1923.9	0.00389	0.00371	0.00377	0.00383	1923.9	0.00291	0.00308	0.00287	0.00316	1923.9	0.00509575	0.00477088	0.00502126	0.00496095	1923.9	0.00491259	0.00497978	0.00510243	0.00491911	1923.9	0.00367743	0.0038546	0.00373742	0.00365992	1923.9	0.00613142	0.00596548	0.00579232
	625.3	0.00364033	0.013788	0.0254739	0.00449285	596.13	0.0127355	0.00609732	0.00766981	0.00551425	1969.5	8.45402e-05	0.000382127	9.89577e-05	9.79668e-05	1922.4	0.0046	0.0039	0.00392	0.00413	1922.4	0.00418	0.00371	0.00376	0.00393	1922.4	0.00296	0.00328	0.00294	0.00365	1922.4	0.00534229	0.00477445	0.00504813	0.00491545	1922.4	0.00494383	0.00504977	0.00526553	0.00497347	1922.4	0.00372243	0.00411807	0.00385083	0.00374426	1922.4	0.00629899	0.00613904	0.00577162
	625.22	0.00337107	0.0136182	0.0254725	0.00431572	596.08	0.0133476	0.00605327	0.00758919	0.00568668	1967.9	7.64661e-05	0.000723297	9.94575e-05	9.02047e-05	1920.8	0.00527	0.00392	0.00408	0.0042	1920.8	0.00473	0.00377	0.00386	0.00409	1920.8	0.00304	0.00379	0.00307	0.00459	1920.8	0.00575875	0.0048181	0.00515741	0.00505981	1920.8	0.00499531	0.00518133	0.00559274	0.00510777	1920.8	0.00384109	0.00471556	0.00410726	0.00389269	1920.8	0.00678538	0.00631864	0.00586923
	625.13	0.00310327	0.0134555	0.0254327	0.00419117	596.02	0.0139251	0.005992	0.00752456	0.0055555	1966.4	5.68911e-05	0.00103284	8.02156e-05	6.11907e-05	1919.3	0.00566	0.00388	0.00415	0.00416	1919.3	0.005	0.00377	0.00388	0.00407	1919.3	0.00307	0.00406	0.00314	0.00508	1919.3	0.006038	0.0048047	0.0051439	0.0051081	1919.3	0.00498521	0.00515101	0.00573223	0.00513777	1919.3	0.00388408	0.00498399	0.00422178	0.00396213	1919.3	0.00704304	0.00632259	0.00590941
	625.05	0.00293888	0.0134479	0.0256244	0.00413003	595.97	0.0137623	0.00567766	0.00717256	0.00582845	1964.8	7.0587e-06	0.000924454	1.6638e-05	-5.78614e-06	1917.8	0.00537	0.00378	0.00414	0.00405	1917.8	0.00483	0.00366	0.0038	0.00392	1917.8	0.00304	0.00396	0.00307	0.00489	1917.8	0.00583165	0.00472786	0.00492587	0.004957	1917.8	0.00490624	0.00497887	0.00557633	0.0050368	1917.8	0.0038087	0.00473968	0.00407552	0.00388039	1917.8	0.00686032	0.00619825	0.0058717
	624.96	0.0028861	0.0135363	0.0258077	0.00411362	595.92	0.0141003	0.00550234	0.00706619	0.00615038	1963.3	-2.27967e-05	0.000836616	-1.92203e-05	-4.54875e-05	1916.2	0.00539	0.00378	0.00415	0.00415	1916.2	0.00476	0.00367	0.00383	0.00395	1916.2	0.00304	0.004	0.00307	0.00489	1916.2	0.00576844	0.00472353	0.0049707	0.00492943	1916.2	0.00489389	0.00496326	0.00555359	0.00501077	1916.2	0.00380234	0.00468457	0.00406629	0.00385994	1916.2	0.00686655	0.00618266	0.00596447
	624.88	0.00291516	0.013717	0.0260812	0.00420441	595.86	0.0138365	0.00556224	0.00704557	0.00636456	1961.8	-3.50773e-05	0.000548271	-3.85196e-05	-6.05877e-05	1914.6	0.00511	0.00381	0.00407	0.00411	1914.6	0.0045	0.00371	0.00383	0.00396	1914.6	0.00303	0.00386	0.00301	0.0045	1914.6	0.00544109	0.00474628	0.00502624	0.00487414	1914.6	0.00487606	0.00490314	0.00539816	0.00493493	1914.6	0.00375193	0.00440908	0.00398652	0.00379374	1914.6	0.00663939	0.0061614	0.0059634
	624.79	0.00299025	0.0138871	0.0262476	0.00432165	595.81	0.013396	0.00582251	0.00724706	0.00617779	1960.2	-1.80151e-05	0.000278638	-2.4403e-05	-3.78811e-05	1913.1	0.00468	0.00395	0.00397	0.0042	1913.1	0.00412	0.00378	0.00381	0.00401	1913.1	0.00301	0.00346	0.00291	0.00366	1913.1	0.00515226	0.00481152	0.00513574	0.00489344	1913.1	0.00490965	0.00497353	0.00531695	0.00494646	1913.1	0.00368499	0.00400394	0.00385444	0.00370698	1913.1	0.00638652	0.00620178	0.00595224
	624.7	0.0030812	0.0140492	0.0265229	0.00447873	595.75	0.013227	0.0060645	0.00741885	0.00590516	1958.7	4.26799e-06	0.00021088	-1.02794e-06	1.66911e-06	1911.5	0.00468	0.00401	0.00395	0.00432	1911.5	0.00412	0.00382	0.00382	0.00402	1911.5	0.00298	0.00322	0.0029	0.00337	1911.5	0.00516999	0.00483234	0.00521147	0.00492935	1911.5	0.00495507	0.00509338	0.0053619	0.00500997	1911.5	0.00368963	0.00400138	0.00384046	0.00370378	1911.5	0.0064339	0.00623791	0.00607862
	624.62	0.00325987	0.0143257	0.0269093	0.00464159	595.7	0.0130125	0.00628409	0.00766067	0.00557527	1957.1	2.72741e-05	0.000141378	2.23146e-05	3.25474e-05	1910	0.00448	0.0041	0.0039	0.00438	1910	0.00393	0.00387	0.00381	0.00405	1910	0.00295	0.00291	0.00282	0.00296	1910	0.00506099	0.00488502	0.00532478	0.00494789	1910	0.00500498	0.00520035	0.00532367	0.00501733	1910	0.00365399	0.00377879	0.00376615	0.00367067	1910	0.0062527	0.00632285	0.00602728
	624.53	0.00336666	0.0144366	0.0270579	0.00472186	595.64	0.0133631	0.0063921	0.00772651	0.00556667	1955.6	2.39942e-05	0.00027777	2.46914e-05	2.93648e-05	1908.4	0.00472	0.00401	0.00395	0.00425	1908.4	0.00415	0.00382	0.00379	0.00398	1908.4	0.00291	0.00304	0.00286	0.00316	1908.4	0.00521727	0.00483231	0.00522537	0.0049557	1908.4	0.00496477	0.0051463	0.00542694	0.00500588	1908.4	0.00368061	0.00398564	0.00384708	0.0037006	1908.4	0.00641595	0.00623547	0.00602074
	624.45	0.0033545	0.0142843	0.0269055	0.00471197	595.59	0.0130483	0.00652299	0.00783529	0.00545488	1954.1	2.36769e-05	0.000269934	2.6284e-05	2.90355e-05	1906.9	0.00454	0.00393	0.0039	0.00403	1906.9	0.00397	0.00372	0.00371	0.00379	1906.9	0.00284	0.00288	0.00279	0.00284	1906.9	0.00515503	0.00476081	0.00506243	0.00488685	1906.9	0.00487818	0.00501956	0.00529456	0.00488422	1906.9	0.00362146	0.00379337	0.00371201	0.00364135	1906.9	0.00611376	0.00602451	0.00584586
	624.36	0.00335364	0.0141332	0.026711	0.00470446	595.53	0.0132575	0.00665896	0.00802613	0.00576321	1952.5	1.42616e-05	0.000170925	1.85808e-05	2.12825e-05	1905.3	0.00429	0.00388	0.00387	0.00397	1905.3	0.00377	0.00366	0.00368	0.00375	1905.3	0.00279	0.00273	0.00272	0.00261	1905.3	0.00499391	0.00471673	0.00491516	0.00484993	1905.3	0.00484732	0.00493055	0.00510849	0.00486791	1905.3	0.00357768	0.00358492	0.00359646	0.00358447	1905.3	0.00584115	0.00590619	0.0057544
	624.28	0.00349219	0.0141802	0.0266019	0.00488002	595.48	0.0142273	0.00716286	0.00862016	0.006579	1951	6.45895e-05	0.000384806	9.24097e-05	9.75638e-05	1903.8	0.00447	0.00399	0.00392	0.00413	1903.8	0.00395	0.00379	0.00383	0.00395	1903.8	0.00285	0.00303	0.00277	0.00294	1903.8	0.00521899	0.00483967	0.00518725	0.00507654	1903.8	0.00497127	0.00515481	0.00521407	0.00504957	1903.8	0.00368054	0.00375311	0.00371156	0.00367263	1903.8	0.00604511	0.00603126	0.00587386
	624.19	0.00367012	0.0142699	0.026647	0.00513524	595.43	0.0148213	0.00761527	0.00910594	0.00680899	1949.4	0.000102633	0.000395175	0.000140915	0.000149323	1902.2	0.00431	0.00402	0.00389	0.0041	1902.2	0.00388	0.00384	0.00387	0.00405	1902.2	0.00286	0.00303	0.00279	0.00304	1902.2	0.00512561	0.00489081	0.00524995	0.00512467	1902.2	0.0049906	0.00517057	0.00516245	0.00511619	1902.2	0.00368483	0.00372522	0.00369559	0.00367754	1902.2	0.00600855	0.00606693	0.00585645
	624.11	0.00374723	0.0141859	0.0263447	0.00517279	595.37	0.014956	0.0078889	0.0093694	0.00675274	1947.9	0.00011898	0.000280773	0.000154484	0.000167971	1900.7	0.00395	0.00404	0.00381	0.00412	1900.7	0.00366	0.00383	0.00381	0.004	1900.7	0.00284	0.00282	0.00276	0.00283	1900.7	0.00492174	0.00488308	0.0052011	0.00506878	1900.7	0.00495772	0.00512495	0.00496985	0.00506267	1900.7	0.00363647	0.00349336	0.00359033	0.00359586	1900.7	0.00585819	0.00597021	0.00571927
	624.02	0.00381902	0.014249	0.0262964	0.00530462	595.32	0.0149398	0.00767706	0.00918063	0.00653805	1946.3	0.000104023	0.000225066	0.00012822	0.000147093	1899.1	0.00379	0.00394	0.00376	0.00407	1899.1	0.00369	0.00373	0.00373	0.00383	1899.1	0.0028	0.00283	0.00278	0.00295	1899.1	0.00484316	0.00479251	0.00499998	0.00493261	1899.1	0.00486169	0.00499728	0.00485191	0.00492858	1899.1	0.00359613	0.00352431	0.00354537	0.00354646	1899.1	0.00587786	0.005854	0.00565899
	623.93	0.00394341	0.0143509	0.0264142	0.00540327	595.26	0.0147724	0.00714497	0.00865143	0.00623971	1944.8	3.77717e-05	0.000105021	4.13891e-05	4.85823e-05	1897.6	0.00351	0.00372	0.00368	0.00379	1897.6	0.00362	0.00354	0.00356	0.00355	1897.6	0.00272	0.0028	0.00275	0.00292	1897.6	0.00459293	0.00460952	0.00461958	0.00466152	1897.6	0.0046598	0.00466721	0.0046563	0.00463296	1897.6	0.00349964	0.00340744	0.00339513	0.00344602	1897.6	0.00575133	0.00561797	0.00552233
	623.85	0.00403598	0.0143171	0.0263012	0.00533028	595.21	0.014518	0.00682212	0.00822676	0.00620784	1943.3	-8.42174e-06	-4.73291e-05	-2.50164e-05	-2.51423e-05	1896	0.00364	0.00358	0.0037	0.0036	1896	0.00377	0.00346	0.0035	0.00344	1896	0.00269	0.00291	0.00281	0.00308	1896	0.0045521	0.00452246	0.00442017	0.0045004	1896	0.00455736	0.00450222	0.00464428	0.00456176	1896	0.00349446	0.00357279	0.0034064	0.0034534	1896	0.00588123	0.00552986	0.00557276
	623.76	0.00427549	0.014436	0.0264364	0.00537426	595.15	0.0142308	0.00704201	0.00829515	0.00620029	1941.7	-4.9613e-06	-8.41211e-05	-2.53246e-05	-2.73034e-05	1894.5	0.00371	0.00366	0.00375	0.00371	1894.5	0.00382	0.00354	0.00359	0.00362	1894.5	0.00273	0.00286	0.0028	0.00294	1894.5	0.00461432	0.00461406	0.00465912	0.00457418	1894.5	0.00465212	0.0046097	0.00474285	0.00467192	1894.5	0.0035237	0.00363664	0.00347072	0.00350237	1894.5	0.0058572	0.00567209	0.00567663
	623.68	0.00445251	0.014399	0.026355	0.00536804	595.1	0.0144871	0.00723051	0.00848342	0.00613003	1940.2	-1.37231e-06	-4.88509e-05	-2.22327e-05	-1.82331e-05	1892.9	0.00383	0.00375	0.00381	0.00386	1892.9	0.00386	0.00362	0.00367	0.00376	1892.9	0.00275	0.00289	0.0028	0.00298	1892.9	0.00475052	0.00469803	0.00489572	0.00469018	1892.9	0.00474811	0.00470486	0.00483408	0.00477708	1892.9	0.00355494	0.00369676	0.00356321	0.00354599	1892.9	0.00591333	0.00583429	0.00572953
	623.59	0.00477368	0.0147137	0.0266679	0.00555225	595.05	0.015003	0.00757146	0.00883324	0.00624361	1938.6	3.02991e-05	0.000205402	2.66159e-05	3.301e-05	1891.3	0.00414	0.00388	0.00389	0.00396	1891.3	0.00398	0.00373	0.00379	0.00396	1891.3	0.00283	0.0031	0.00283	0.00314	1891.3	0.00505002	0.00482492	0.00520495	0.00490511	1891.3	0.00490212	0.00493013	0.00504407	0.00496579	1891.3	0.00364148	0.00391293	0.00370687	0.00363906	1891.3	0.00610604	0.00604135	0.00587045
	623.51	0.00492311	0.0147511	0.0267685	0.00560977	594.99	0.0156567	0.00805721	0.00937469	0.00637642	1937.1	6.68403e-05	0.000417199	7.8524e-05	8.33059e-05	1889.8	0.00439	0.00397	0.00392	0.00401	1889.8	0.00397	0.0038	0.00385	0.00412	1889.8	0.00287	0.00313	0.00285	0.00329	1889.8	0.00521217	0.0048863	0.00539596	0.00507894	1889.8	0.00498005	0.00503594	0.00520204	0.00511431	1889.8	0.0036681	0.00395495	0.00379359	0.00369538	1889.8	0.00611425	0.00617105	0.00597118
	623.42	0.00498222	0.0147201	0.026643	0.00556399	594.94	0.0157353	0.00836722	0.00957818	0.00630674	1935.5	8.13849e-05	0.000505541	0.000104726	0.000106685	1888.2	0.00444	0.004	0.00393	0.00403	1888.2	0.00391	0.00377	0.0038	0.0041	1888.2	0.00288	0.00302	0.00281	0.00318	1888.2	0.00524451	0.00486999	0.00537868	0.00507705	1888.2	0.00498722	0.0050765	0.00517451	0.0050517	1888.2	0.00365032	0.00384011	0.00379384	0.00366981	1888.2	0.00596023	0.00612611	0.00593834
	623.34	0.00503204	0.0147379	0.0265785	0.00562491	594.88	0.0160386	0.00843026	0.00962192	0.00636794	1934	7.28485e-05	0.000561044	9.988e-05	9.75793e-05	1886.7	0.00452	0.00393	0.00394	0.00399	1886.7	0.00403	0.0037	0.0038	0.00401	1886.7	0.00289	0.00309	0.00284	0.0034	1886.7	0.00527715	0.00482077	0.00524091	0.00504592	1886.7	0.00496335	0.00501065	0.00519458	0.00495025	1886.7	0.00364689	0.00390155	0.00380524	0.00368393	1886.7	0.00603813	0.0061187	0.00594312
	623.25	0.00491237	0.0144132	0.0261025	0.00549088	594.83	0.0159007	0.00817044	0.00929781	0.00658768	1932.4	2.8518e-05	0.000465558	5.2542e-05	4.03575e-05	1885.1	0.0043	0.00378	0.00385	0.00376	1885.1	0.00385	0.00357	0.00367	0.00376	1885.1	0.00285	0.00304	0.0028	0.00313	1885.1	0.00497924	0.00466343	0.00489296	0.00484467	1885.1	0.00481232	0.00474446	0.00500873	0.00471	1885.1	0.00357441	0.00370891	0.00365959	0.00359613	1885.1	0.00584793	0.00587852	0.00584861
	623.16	0.00486185	0.0141786	0.0257226	0.00539387	594.77	0.0159241	0.00826797	0.00934484	0.00672152	1930.9	2.32172e-05	0.000312055	4.13974e-05	3.09795e-05	1883.6	0.00415	0.00378	0.0038	0.00376	1883.6	0.00379	0.00357	0.00364	0.0037	1883.6	0.00288	0.00299	0.00282	0.00301	1883.6	0.0047998	0.00463051	0.0047808	0.00472474	1883.6	0.00476161	0.00473874	0.00493129	0.00464826	1883.6	0.00357422	0.00372564	0.00361032	0.00360136	1883.6	0.00584819	0.00581934	0.0058317
	623.08	0.0052086	0.01432	0.025728	0.00558422	594.72	0.0162442	0.00854646	0.00968116	0.00686757	1929.3	5.87826e-05	0.000440791	8.3353e-05	7.49625e-05	1882	0.00428	0.00393	0.00385	0.00404	1882	0.00392	0.00374	0.00382	0.00394	1882	0.00298	0.00313	0.00288	0.0031	1882	0.00496493	0.00475894	0.00503629	0.00490337	1882	0.00490827	0.00500512	0.0050954	0.00484869	1882	0.00365491	0.00386393	0.00374538	0.00369407	1882	0.00601125	0.00602197	0.0058506
	622.99	0.00543404	0.0142712	0.0254626	0.00563746	594.66	0.0167103	0.00857697	0.00985353	0.00709142	1927.8	7.62386e-05	0.000543081	0.000101473	9.69018e-05	1880.5	0.00449	0.00402	0.00391	0.00422	1880.5	0.00415	0.00385	0.00391	0.00405	1880.5	0.00305	0.00339	0.00296	0.00346	1880.5	0.0051403	0.00483756	0.00514252	0.00500083	1880.5	0.00499355	0.00517325	0.00526558	0.00495634	1880.5	0.00374384	0.00411462	0.00389292	0.00379072	1880.5	0.00626341	0.00615917	0.005871
	622.91	0.00574913	0.0143871	0.0253702	0.00582883	594.61	0.0171738	0.00871033	0.0101472	0.00732917	1926.2	0.00011912	0.000800751	0.000156673	0.000147738	1878.9	0.00477	0.00415	0.00396	0.00446	1878.9	0.00423	0.00398	0.00403	0.00422	1878.9	0.00314	0.00363	0.00301	0.0038	1878.9	0.00538378	0.00495905	0.00533763	0.00521061	1878.9	0.00513272	0.00543162	0.00550479	0.00515995	1878.9	0.00382796	0.00428913	0.00402855	0.00389643	1878.9	0.00643796	0.0063052	0.00592161
	622.82	0.00606611	0.0143586	0.0252068	0.00598167	594.56	0.0172392	0.00868964	0.0102475	0.00743519	1924.7	0.000149929	0.000808475	0.000191308	0.000181905	1877.3	0.00498	0.00428	0.00404	0.00468	1877.3	0.00438	0.00413	0.00416	0.00447	1877.3	0.00323	0.00377	0.00305	0.00424	1877.3	0.00556706	0.00506919	0.00559241	0.00537982	1877.3	0.00524995	0.00563382	0.00569243	0.00537052	1877.3	0.00391495	0.00441031	0.00423144	0.00399518	1877.3	0.00667818	0.00648696	0.00608511
	622.74	0.00653616	0.0145775	0.0252395	0.0062598	594.5	0.0174197	0.00876775	0.0103313	0.0075892	1923.1	0.000180102	0.000782056	0.00022808	0.000214308	1875.8	0.0051	0.00441	0.0041	0.00485	1875.8	0.00458	0.00424	0.00425	0.00468	1875.8	0.0033	0.00382	0.00307	0.00443	1875.8	0.00570573	0.00518518	0.00581906	0.00555819	1875.8	0.00537703	0.0058274	0.00582295	0.00557588	1875.8	0.00398193	0.00444812	0.00439792	0.00406859	1875.8	0.00682819	0.0066835	0.0061947
	622.65	0.00697151	0.0147326	0.0252483	0.0065503	594.45	0.0171372	0.00838673	0.0100019	0.00760199	1921.6	0.000155257	0.000444516	0.000192099	0.000177092	1874.2	0.00476	0.00436	0.00406	0.00474	1874.2	0.0044	0.00417	0.00415	0.00456	1874.2	0.00324	0.00348	0.003	0.00394	1874.2	0.00546567	0.00513632	0.00566223	0.00538934	1874.2	0.00531842	0.00563196	0.00558646	0.00549069	1874.2	0.00389927	0.0041388	0.00426308	0.0039758	1874.2	0.00669512	0.00660018	0.00613472
	622.57	0.00722904	0.014693	0.0249964	0.00662464	594.39	0.0167574	0.00787132	0.0094814	0.00747731	1920	0.000111625	5.64111e-05	0.000130323	0.00010837	1872.7	0.0042	0.00422	0.00391	0.00448	1872.7	0.00391	0.00399	0.00395	0.00422	1872.7	0.00311	0.00307	0.00285	0.00318	1872.7	0.00498481	0.0049632	0.005321	0.0050787	1872.7	0.00510824	0.0052496	0.00516392	0.00523226	1872.7	0.00373955	0.00364028	0.00393043	0.00377518	1872.7	0.00631356	0.00635267	0.0060251
	622.48	0.00751876	0.0147345	0.024936	0.00677488	594.34	0.0164321	0.00764358	0.00913035	0.00702675	1918.5	8.82102e-05	-0.00020374	9.67907e-05	7.28413e-05	1871.1	0.00377	0.00404	0.00379	0.00416	1871.1	0.00366	0.00379	0.00375	0.00395	1871.1	0.00297	0.0028	0.00279	0.00281	1871.1	0.00456096	0.00477977	0.00496545	0.00472883	1871.1	0.00488381	0.00486712	0.00477292	0.00490556	1871.1	0.00360813	0.00343046	0.00365724	0.00363482	1871.1	0.00600297	0.0060523	0.00585273
	622.39	0.00790396	0.0147535	0.0247464	0.00696244	594.28	0.017037	0.00757502	0.00900176	0.00702077	1917	8.11307e-05	-2.48434e-05	9.31672e-05	6.78512e-05	1869.5	0.00387	0.0039	0.0038	0.00398	1869.5	0.00364	0.00368	0.00366	0.00375	1869.5	0.0029	0.0028	0.00279	0.00296	1869.5	0.00460166	0.00467651	0.00475773	0.00462887	1869.5	0.00477341	0.00467386	0.00467386	0.00477152	1869.5	0.00357423	0.00350539	0.00357608	0.00357366	1869.5	0.00593559	0.00593972	0.00574137
	622.31	0.00806402	0.0146131	0.024313	0.00696426	594.23	0.0176627	0.00746511	0.00882455	0.00703838	1915.4	6.631e-05	0.000182947	7.81849e-05	5.22929e-05	1868	0.00396	0.00374	0.00383	0.00372	1868	0.00378	0.00353	0.00352	0.00358	1868	0.00282	0.00298	0.00282	0.00315	1868	0.00469889	0.00456105	0.00455571	0.00448261	1868	0.00465357	0.00452782	0.00466858	0.00460718	1868	0.00357554	0.00370317	0.00353332	0.00354343	1868	0.00599131	0.00582131	0.00573853
	622.22	0.00813885	0.0144812	0.0240316	0.0070287	594.18	0.0180972	0.00742984	0.00876549	0.0070986	1913.8	5.41401e-05	0.000307828	5.97128e-05	4.23276e-05	1866.4	0.00396	0.00366	0.00385	0.00357	1866.4	0.00373	0.00346	0.00346	0.00347	1866.4	0.00275	0.00292	0.0028	0.00318	1866.4	0.00475185	0.00450058	0.00444035	0.00442127	1866.4	0.00460146	0.00450016	0.0046629	0.00453848	1866.4	0.00357475	0.00374298	0.00349381	0.00352444	1866.4	0.00594332	0.00566009	0.00574092
	622.14	0.00807555	0.01418	0.0236887	0.00686141	594.12	0.0184636	0.00727113	0.0087292	0.00709582	1912.3	2.36966e-05	0.000296352	2.27538e-05	1.42342e-05	1864.9	0.00396	0.00358	0.00384	0.00352	1864.9	0.00378	0.00341	0.00342	0.00339	1864.9	0.0027	0.00288	0.0028	0.00318	1864.9	0.00472343	0.00446283	0.00436641	0.00440623	1864.9	0.00453499	0.00445151	0.00467515	0.00450305	1864.9	0.0035936	0.00376497	0.00348821	0.00350929	1864.9	0.00592294	0.0055206	0.00568593
	622.05	0.00793715	0.0138867	0.0232364	0.00666317	594.07	0.0189332	0.00753833	0.00917717	0.00755436	1910.8	4.72078e-05	0.000309622	5.72273e-05	5.17216e-05	1863.3	0.00402	0.00372	0.00384	0.00372	1863.3	0.00394	0.00355	0.00356	0.00358	1863.3	0.00277	0.00297	0.00283	0.00328	1863.3	0.0048687	0.00461009	0.00467041	0.00471033	1863.3	0.00468131	0.00472524	0.00487682	0.00473937	1863.3	0.00365734	0.00379971	0.00365043	0.00356767	1863.3	0.00601694	0.0056589	0.00572585
	621.97	0.00759049	0.0135274	0.0228472	0.00640186	594.01	0.0186863	0.00745617	0.0092539	0.00761616	1909.2	1.57765e-05	-5.20803e-05	1.73805e-05	2.1146e-05	1861.7	0.00362	0.00376	0.00373	0.00376	1861.7	0.00363	0.00356	0.00351	0.00349	1861.7	0.00271	0.00263	0.00274	0.00262	1861.7	0.00463843	0.00460526	0.00464685	0.00465093	1861.7	0.00465107	0.00470373	0.00470047	0.00471152	1861.7	0.00355201	0.00338358	0.00348586	0.00346737	1861.7	0.00573488	0.00557838	0.00564325
	621.88	0.00720143	0.0133124	0.0226384	0.00614941	593.96	0.0186613	0.00761669	0.00964051	0.00773673	1907.6	2.95609e-05	-0.00011805	3.34192e-05	3.35986e-05	1860.2	0.00362	0.00386	0.00371	0.00392	1860.2	0.00358	0.00365	0.00363	0.00365	1860.2	0.00274	0.00266	0.00275	0.00259	1860.2	0.00465423	0.00471261	0.00489652	0.00479211	1860.2	0.00475539	0.00486489	0.00477814	0.00480613	1860.2	0.00354562	0.00330027	0.00349185	0.00349282	1860.2	0.00576856	0.00575963	0.00573737
	621.8	0.00673738	0.0130256	0.0224194	0.00591221	593.9	0.0190073	0.00774685	0.00979211	0.00797748	1906.1	2.3775e-05	3.7388e-05	2.94684e-05	2.48642e-05	1858.6	0.00387	0.00389	0.00376	0.004	1858.6	0.00377	0.00369	0.00367	0.00369	1858.6	0.00277	0.00289	0.00281	0.00292	1858.6	0.00479698	0.00473886	0.00497502	0.00483231	1858.6	0.00479282	0.00490855	0.0049363	0.00483171	1858.6	0.00355348	0.00353808	0.00356944	0.00353987	1858.6	0.00587017	0.00579399	0.00581195
	621.71	0.00629601	0.0127951	0.0222952	0.00574055	593.85	0.0192847	0.00770367	0.00973212	0.00786568	1904.5	1.00754e-05	0.000201656	1.40213e-05	5.0364e-06	1857.1	0.00418	0.00385	0.00384	0.00411	1857.1	0.00387	0.00369	0.00369	0.00372	1857.1	0.00279	0.00303	0.00285	0.00321	1857.1	0.00506704	0.00474098	0.00503542	0.00491001	1857.1	0.00482499	0.00492736	0.00510262	0.00484124	1857.1	0.00356797	0.00370175	0.00360477	0.00356348	1857.1	0.00596806	0.00588043	0.00585839
	621.63	0.00585388	0.0125498	0.022254	0.00547995	593.79	0.0196974	0.00775939	0.00979203	0.0078848	1903	-1.64279e-07	0.000304362	-3.27954e-06	-1.13815e-05	1855.5	0.00428	0.0038	0.0039	0.004	1855.5	0.00393	0.00365	0.00365	0.00378	1855.5	0.00279	0.00317	0.00287	0.00324	1855.5	0.00520755	0.00471206	0.00502378	0.00491297	1855.5	0.00484459	0.00486434	0.00517581	0.00484877	1855.5	0.00357983	0.00382889	0.00360633	0.00356639	1855.5	0.00601772	0.00598351	0.00591058
	621.54	0.00543576	0.0124522	0.0224738	0.00534636	593.74	0.0198667	0.00755068	0.00953071	0.00782196	1901.4	-3.75446e-05	0.000275895	-5.98766e-05	-5.66297e-05	1853.9	0.00421	0.00371	0.00388	0.00374	1853.9	0.00382	0.00355	0.00355	0.00366	1853.9	0.00274	0.00298	0.00282	0.00308	1853.9	0.00508819	0.00461123	0.00478403	0.00475005	1853.9	0.004776	0.00470413	0.00504778	0.00468599	1853.9	0.00354002	0.00376685	0.00352333	0.00351978	1853.9	0.00580541	0.00582152	0.0058105
	621.45	0.00516767	0.0123956	0.0227897	0.00518133	593.69	0.020431	0.00768899	0.00977911	0.00784054	1899.9	-3.13368e-05	0.000327403	-5.46908e-05	-4.58388e-05	1852.4	0.00421	0.00373	0.00386	0.00374	1852.4	0.0037	0.00357	0.00357	0.00367	1852.4	0.00273	0.0028	0.00274	0.00271	1852.4	0.00509164	0.00466506	0.00489674	0.00486549	1852.4	0.00482439	0.00477437	0.00505812	0.00477996	1852.4	0.00354226	0.00368091	0.00348874	0.0035258	1852.4	0.00569313	0.00582518	0.00573425
	621.37	0.00485565	0.0121653	0.0227103	0.00496312	593.63	0.0207165	0.00809714	0.0101679	0.00806484	1898.3	1.7521e-06	0.000278459	-1.6139e-05	1.33784e-06	1850.8	0.0042	0.00387	0.00384	0.00385	1850.8	0.00373	0.00369	0.00372	0.00384	1850.8	0.00279	0.00281	0.00271	0.00261	1850.8	0.00510628	0.00480074	0.00515992	0.00503015	1850.8	0.00494179	0.00497474	0.00509822	0.00498575	1850.8	0.00357282	0.00364251	0.00353847	0.00355208	1850.8	0.00564042	0.00592782	0.00564221
	621.28	0.00464012	0.0119725	0.0226158	0.0047963	593.58	0.020587	0.00858402	0.0107071	0.00813186	1896.8	4.39165e-05	0.000116089	3.53539e-05	5.99385e-05	1849.2	0.00411	0.00404	0.00383	0.00403	1849.2	0.00369	0.00385	0.00383	0.00397	1849.2	0.00283	0.00282	0.00268	0.00252	1849.2	0.00501403	0.00492371	0.00538566	0.00511364	1849.2	0.00502972	0.00513657	0.00510641	0.00518423	1849.2	0.00361006	0.00354921	0.00358098	0.00360612	1849.2	0.00562225	0.00605471	0.00561815
	621.2	0.00439332	0.0117832	0.0223832	0.0046718	593.52	0.0204636	0.00877354	0.0110115	0.00816654	1895.2	4.94433e-05	-1.64756e-05	3.86604e-05	7.03932e-05	1847.7	0.00391	0.00411	0.00378	0.00414	1847.7	0.00359	0.00391	0.0039	0.00403	1847.7	0.00285	0.00273	0.00265	0.00238	1847.7	0.00477788	0.00496825	0.00545389	0.00510294	1847.7	0.00503249	0.00519089	0.00497407	0.00517388	1847.7	0.00359593	0.0034017	0.00355535	0.00361511	1847.7	0.00554168	0.00605633	0.00555575
	621.11	0.00414462	0.011537	0.0220048	0.00452992	593.47	0.0207052	0.00845895	0.0106617	0.00828757	1893.7	3.28349e-06	4.51775e-05	-2.04524e-05	4.02089e-06	1846.1	0.00393	0.00405	0.00379	0.00418	1846.1	0.0037	0.00383	0.00383	0.00387	1846.1	0.00285	0.00293	0.00268	0.00266	1846.1	0.00474651	0.00487577	0.00520775	0.004944	1846.1	0.00491961	0.00509036	0.0049427	0.00506818	1846.1	0.00358349	0.00352693	0.00361011	0.00359578	1846.1	0.005666	0.00586871	0.00559101
	621.03	0.00394701	0.011293	0.0215693	0.0043703	593.41	0.020824	0.00825642	0.0105236	0.00817333	1892.1	-2.43422e-05	8.46378e-05	-4.79359e-05	-2.99383e-05	1844.5	0.00415	0.00396	0.0038	0.0042	1844.5	0.00388	0.00377	0.00379	0.0038	1844.5	0.00288	0.00309	0.00278	0.00305	1844.5	0.00484589	0.00480685	0.00504898	0.00485859	1844.5	0.00484526	0.00498324	0.0049697	0.00496418	1844.5	0.00361044	0.00370175	0.00367668	0.0036158	1844.5	0.00598532	0.00590093	0.00575883
	620.94	0.00389874	0.0112172	0.0214235	0.00432832	593.36	0.0214463	0.00825643	0.0105366	0.00851785	1890.5	-3.44393e-05	0.000303856	-5.13946e-05	-3.34214e-05	1843	0.00448	0.00389	0.00388	0.00415	1843	0.00413	0.00373	0.00376	0.00379	1843	0.0029	0.00333	0.00288	0.0035	1843	0.00506065	0.00474852	0.00500533	0.0048266	1843	0.00481669	0.00489313	0.0050494	0.00496597	1843	0.00367146	0.00401262	0.00380419	0.00367812	1843	0.00635845	0.00600929	0.00592126
	620.86	0.0038969	0.0112244	0.0213482	0.00444994	593.3	0.0221854	0.00823503	0.010531	0.00894762	1889	-3.88614e-05	0.000480072	-5.00338e-05	-3.60601e-05	1841.4	0.00468	0.00384	0.00393	0.00399	1841.4	0.00429	0.00366	0.00371	0.00377	1841.4	0.00291	0.00338	0.00295	0.00393	1841.4	0.00520331	0.00468367	0.00490285	0.0047695	1841.4	0.00478609	0.00485171	0.00512181	0.00485301	1841.4	0.00370219	0.00423696	0.00388878	0.00372442	1841.4	0.00660745	0.00601599	0.00599703
	620.77	0.00399583	0.0112609	0.0214674	0.00464188	593.25	0.0228559	0.008496	0.0107779	0.00917916	1887.4	4.02329e-06	0.000693037	8.62976e-06	1.60326e-05	1839.8	0.00496	0.00391	0.00396	0.00415	1839.8	0.00445	0.00374	0.00381	0.00396	1839.8	0.00295	0.00348	0.00299	0.00405	1839.8	0.00554449	0.00480029	0.00518283	0.00500428	1839.8	0.00493459	0.00507629	0.00531834	0.00505305	1839.8	0.00375746	0.00443626	0.00405173	0.00382121	1839.8	0.00686675	0.00619559	0.00610348
	620.68	0.00391837	0.0110535	0.0211836	0.00473573	593.2	0.0231627	0.00894166	0.0110992	0.00935433	1885.9	6.86063e-05	0.000906622	0.000100634	9.95594e-05	1838.3	0.00518	0.00398	0.00401	0.00423	1838.3	0.00454	0.00381	0.0039	0.00409	1838.3	0.003	0.00364	0.00304	0.00428	1838.3	0.00573412	0.00489545	0.0053859	0.00517422	1838.3	0.00504577	0.00523456	0.00552704	0.00517999	1838.3	0.00379391	0.00453587	0.00412626	0.00385857	1838.3	0.00687284	0.00628385	0.00605339
	620.6	0.0038964	0.0109064	0.0209304	0.00498327	593.14	0.023661	0.00950241	0.0116968	0.00963335	1884.3	0.00016514	0.00106355	0.000229781	0.000214422	1836.7	0.0054	0.00408	0.00407	0.00441	1836.7	0.00472	0.00392	0.00399	0.00427	1836.7	0.00306	0.00382	0.00308	0.00456	1836.7	0.00592137	0.00499444	0.00560301	0.00535181	1836.7	0.0051921	0.0054264	0.0057679	0.00534226	1836.7	0.00384085	0.00462099	0.00421617	0.00392666	1836.7	0.00691989	0.00645498	0.00608616
	620.51	0.00383737	0.0108405	0.020836	0.00532905	593.09	0.0233914	0.0093228	0.0115022	0.00929165	1882.8	0.000188292	0.000986232	0.000260699	0.00023231	1835.2	0.00516	0.00405	0.00402	0.00438	1835.2	0.00456	0.00387	0.00397	0.00418	1835.2	0.00305	0.00375	0.00303	0.00445	1835.2	0.00572073	0.00493487	0.00546439	0.00525819	1835.2	0.00513161	0.00532	0.00564595	0.00522367	1835.2	0.00377933	0.00439649	0.00409709	0.0038644	1835.2	0.00663392	0.00638936	0.00597969
	620.43	0.00372836	0.0106943	0.0206237	0.00566772	593.03	0.0232812	0.00912165	0.0113005	0.00912553	1881.2	0.000211194	0.000873708	0.000289272	0.000242753	1833.6	0.00499	0.00398	0.004	0.0043	1833.6	0.00467	0.0038	0.00392	0.00411	1833.6	0.00303	0.0038	0.00303	0.00455	1833.6	0.00558952	0.00484396	0.00525068	0.00513876	1833.6	0.00506127	0.00522403	0.00562355	0.00508981	1833.6	0.00376615	0.00441978	0.00411393	0.00382175	1833.6	0.00668051	0.00630204	0.00597647
	620.34	0.00378949	0.0107773	0.0206829	0.00610225	592.98	0.0228421	0.00905325	0.0112197	0.00882232	1879.7	0.000240593	0.000663659	0.000323416	0.000267543	1832	0.00479	0.00394	0.00395	0.00425	1832	0.00466	0.00379	0.00389	0.00408	1832	0.00302	0.00371	0.00302	0.00448	1832	0.00541378	0.00479131	0.00514876	0.00502839	1832	0.00500558	0.0051201	0.00551144	0.00503186	1832	0.00376966	0.00435014	0.00403567	0.00379631	1832	0.00670925	0.00634096	0.00600479
	620.26	0.00381446	0.0108561	0.020653	0.00655173	592.92	0.0228159	0.00913341	0.0113182	0.00879676	1878.1	0.000267824	0.000558501	0.000351117	0.000292828	1830.5	0.00457	0.00393	0.00393	0.00427	1830.5	0.00444	0.0038	0.00384	0.00405	1830.5	0.003	0.00356	0.00297	0.00417	1830.5	0.00529073	0.00477993	0.00518737	0.00494746	1830.5	0.00497933	0.005096	0.00538544	0.00504983	1830.5	0.00375772	0.00419964	0.00392525	0.003777	1830.5	0.00660458	0.00630978	0.00600957
	620.17	0.00382386	0.0108227	0.0204439	0.00694114	592.87	0.0227264	0.00916772	0.0113648	0.00865536	1876.5	0.000279789	0.000504452	0.000351057	0.000293242	1828.9	0.00437	0.00395	0.00393	0.00428	1828.9	0.00437	0.00383	0.00383	0.00409	1828.9	0.00299	0.00335	0.00294	0.00386	1828.9	0.00518246	0.00480523	0.00523019	0.00491148	1828.9	0.00497248	0.00508055	0.00531506	0.00507001	1828.9	0.00376469	0.00418922	0.00388088	0.00377018	1828.9	0.00661563	0.00629404	0.00600754
	620.09	0.0038486	0.0108788	0.0204129	0.00728901	592.82	0.0228394	0.00914599	0.0113446	0.0085163	1875	0.000265386	0.000561051	0.000318992	0.000270548	1827.3	0.00431	0.00398	0.00389	0.00434	1827.3	0.00431	0.00387	0.00386	0.00411	1827.3	0.003	0.00329	0.00293	0.00367	1827.3	0.00519859	0.00486501	0.00530037	0.00499868	1827.3	0.00499632	0.00511369	0.00529194	0.00513738	1827.3	0.00377492	0.00416739	0.00392062	0.00376696	1827.3	0.00654336	0.00622622	0.00602766
	620	0.00375881	0.010739	0.0201631	0.00749529	592.76	0.022668	0.00919068	0.0113081	0.00836465	1873.4	0.000227799	0.000528983	0.000264474	0.000228251	1825.8	0.00404	0.00399	0.00385	0.00424	1825.8	0.00393	0.00382	0.00379	0.00398	1825.8	0.00293	0.00299	0.00286	0.00308	1825.8	0.00501837	0.00485859	0.00519829	0.00496152	1825.8	0.00494105	0.00503862	0.00515259	0.00503837	1825.8	0.00370409	0.00387516	0.00375535	0.00366027	1825.8	0.00614446	0.00597019	0.00591517
	619.91	0.00376437	0.0107303	0.0201536	0.00777829	592.71	0.0224508	0.00931609	0.0113709	0.00860291	1871.9	0.000193189	0.000459229	0.00021837	0.000190654	1824.2	0.00387	0.00393	0.00375	0.00404	1824.2	0.00363	0.00373	0.00369	0.00382	1824.2	0.00286	0.00271	0.00278	0.00267	1824.2	0.00479874	0.00480644	0.00502307	0.00483333	1824.2	0.00485573	0.00484231	0.00490339	0.00488404	1824.2	0.00360356	0.00354008	0.00355928	0.00355778	1824.2	0.00573961	0.00580751	0.00578487
	619.83	0.00387523	0.0108286	0.0202811	0.00811871	592.65	0.0217155	0.00898914	0.0109521	0.00825836	1870.3	0.000102078	0.000153317	9.92205e-05	8.32474e-05	1822.6	0.00354	0.00382	0.00363	0.00381	1822.6	0.00322	0.0036	0.00354	0.00351	1822.6	0.00276	0.00244	0.00266	0.00223	1822.6	0.00447453	0.00468751	0.00469895	0.00459899	1822.6	0.00468336	0.0045676	0.00456832	0.00465446	1822.6	0.00346389	0.0031371	0.00330964	0.0034224	1822.6	0.00526378	0.00553414	0.00559108
	619.74	0.00400194	0.0110127	0.0206751	0.00845215	592.6	0.0213601	0.00885685	0.0107554	0.00839648	1868.8	3.68235e-05	-1.58039e-05	2.05038e-05	1.64431e-05	1821	0.00356	0.00372	0.00361	0.00365	1821	0.00322	0.0035	0.00345	0.0034	1821	0.00271	0.00242	0.00263	0.0022	1821	0.00435691	0.00458777	0.0045149	0.00446511	1821	0.0045807	0.00440533	0.00448261	0.00450513	1821	0.003423	0.00309339	0.00328475	0.00338046	1821	0.00522817	0.00536995	0.00548895
	619.66	0.00407469	0.0111155	0.0208236	0.00854257	592.54	0.02151	0.00900695	0.0108335	0.0087885	1867.2	2.0994e-05	5.01005e-05	1.27701e-05	6.9955e-06	1819.5	0.00378	0.00374	0.00367	0.00378	1819.5	0.00338	0.00357	0.0035	0.00352	1819.5	0.00276	0.00271	0.00267	0.00248	1819.5	0.00454892	0.00462979	0.00468229	0.00458234	1819.5	0.00466893	0.00453546	0.00461299	0.00463922	1819.5	0.00348403	0.00330086	0.0034056	0.00348048	1819.5	0.00548521	0.00550297	0.00556957
	619.57	0.00419048	0.0110698	0.0207127	0.00852221	592.49	0.0215202	0.0091332	0.0109368	0.00896985	1865.6	1.60846e-05	0.00013466	2.01506e-05	1.39027e-05	1817.9	0.00406	0.00378	0.00376	0.00385	1817.9	0.00357	0.00364	0.00355	0.00366	1817.9	0.0028	0.00298	0.00272	0.00283	1817.9	0.00477218	0.0046904	0.00483916	0.00469507	1817.9	0.00474613	0.00468241	0.00472789	0.00476623	1817.9	0.0035339	0.00355954	0.00351198	0.0035688	1817.9	0.00577664	0.005656	0.00566406
	619.49	0.00418835	0.0108866	0.020363	0.00822678	592.43	0.0216263	0.00917931	0.0110134	0.00902731	1864.1	1.85427e-05	0.000177847	1.92334e-05	1.9224e-05	1816.3	0.00424	0.00388	0.00388	0.00398	1816.3	0.00392	0.00375	0.00371	0.00392	1816.3	0.00286	0.00312	0.0028	0.00312	1816.3	0.00490199	0.00478066	0.00505964	0.00487253	1816.3	0.00485176	0.00487458	0.00488803	0.00490903	1816.3	0.00361751	0.00386196	0.00365998	0.00365414	1816.3	0.00610519	0.00590922	0.00577522
	619.4	0.00422116	0.0108697	0.0203438	0.00788458	592.38	0.0219764	0.00899178	0.0108285	0.00930638	1862.5	9.07e-06	0.000510677	7.7113e-06	8.28637e-06	1814.8	0.0048	0.00396	0.00402	0.00418	1814.8	0.00436	0.00382	0.00385	0.0041	1814.8	0.00295	0.00349	0.00295	0.00388	1814.8	0.00531605	0.00484103	0.00523925	0.0051122	1814.8	0.00497118	0.00510628	0.00526335	0.00506879	1814.8	0.00374715	0.00432871	0.00396577	0.00378656	1814.8	0.00658574	0.00614441	0.00598874
	619.32	0.00401057	0.0105365	0.0201083	0.00726676	592.33	0.0214735	0.00859812	0.0102854	0.00906922	1861	-2.92848e-05	0.000445494	-4.4123e-05	-4.09256e-05	1813.2	0.00475	0.00392	0.00404	0.00411	1813.2	0.00441	0.00374	0.00384	0.004	1813.2	0.00292	0.00344	0.00297	0.00386	1813.2	0.00530894	0.00475563	0.00513917	0.00504047	1813.2	0.00492264	0.00507528	0.00528844	0.00498662	1813.2	0.00374915	0.00436912	0.00395776	0.00377448	1813.2	0.00655786	0.00607077	0.00597531
	619.23	0.00382172	0.010336	0.0200735	0.0067241	592.27	0.0205742	0.00830836	0.00996734	0.00892252	1859.4	-5.97914e-05	0.000118493	-8.62031e-05	-8.37999e-05	1811.6	0.00427	0.0038	0.00391	0.00385	1811.6	0.00412	0.0036	0.00369	0.00373	1811.6	0.00284	0.00308	0.0029	0.00343	1811.6	0.00486205	0.00463053	0.00483919	0.00479206	1811.6	0.00476798	0.00478404	0.00497605	0.00477703	1811.6	0.00364852	0.00397496	0.0037557	0.00364428	1811.6	0.00615434	0.00586841	0.00582942
	619.14	0.00374088	0.0103082	0.020208	0.00636048	592.22	0.0192189	0.00784769	0.00948783	0.00811062	1857.8	-0.000106974	-0.000358323	-0.0001536	-0.000139475	1810	0.00369	0.0037	0.00376	0.00367	1810	0.00361	0.00347	0.00353	0.00342	1810	0.00274	0.00266	0.00276	0.00276	1810	0.00444236	0.00450012	0.00452676	0.00452346	1810	0.00458553	0.00453783	0.00464026	0.00454808	1810	0.00348791	0.00345813	0.00344627	0.00346918	1810	0.00559002	0.0055603	0.00565366
	619.06	0.00353591	0.0102677	0.0203356	0.00596377	592.16	0.0190709	0.00781641	0.00958479	0.00815405	1856.3	-0.0001046	-0.000341254	-0.000147285	-0.000131371	1808.5	0.0036	0.00363	0.00373	0.00364	1808.5	0.00349	0.00342	0.00348	0.00334	1808.5	0.00271	0.00258	0.00273	0.0026	1808.5	0.00441267	0.00445913	0.00448125	0.0044605	1808.5	0.00453232	0.00446874	0.00464536	0.00447581	1808.5	0.00345233	0.00334684	0.00339547	0.00343016	1808.5	0.00540968	0.00548957	0.00565208
	618.97	0.00335592	0.010176	0.0202488	0.00563824	592.11	0.0188997	0.00810779	0.00987934	0.00808989	1854.7	-6.75411e-05	-0.000340709	-9.14179e-05	-8.07227e-05	1806.9	0.00359	0.00375	0.00371	0.0038	1806.9	0.00351	0.00355	0.00358	0.00354	1806.9	0.00277	0.00264	0.00272	0.0024	1806.9	0.00447128	0.00458456	0.00470545	0.00461146	1806.9	0.00466329	0.00465829	0.00470387	0.00461575	1806.9	0.00348355	0.00328788	0.00343293	0.00348212	1806.9	0.00541566	0.00566552	0.00571886
	618.89	0.00343527	0.0102187	0.0203533	0.00548487	592.05	0.0190151	0.00846073	0.0103375	0.00785579	1853.1	-3.12125e-05	-0.000315956	-3.58217e-05	-2.57168e-05	1805.3	0.00362	0.00387	0.0037	0.00386	1805.3	0.00359	0.00368	0.00368	0.00374	1805.3	0.0028	0.00268	0.00272	0.00243	1805.3	0.00456926	0.00472164	0.00491365	0.00473035	1805.3	0.0047774	0.0048051	0.00471827	0.00474214	1805.3	0.00351186	0.0032402	0.00345602	0.00352187	1805.3	0.00551047	0.00582476	0.00569553
	618.8	0.00339022	0.0101631	0.020226	0.00524712	592	0.0189532	0.0086682	0.0106239	0.00776402	1851.6	-1.47518e-06	-0.000289537	4.13135e-06	1.63297e-05	1803.8	0.00344	0.00392	0.00366	0.0039	1803.8	0.00342	0.00372	0.00369	0.00378	1803.8	0.0028	0.00255	0.00267	0.00219	1803.8	0.00446944	0.00476777	0.00495669	0.00473918	1803.8	0.00481926	0.00485344	0.0045996	0.0047555	1803.8	0.00346676	0.00300426	0.00336546	0.00349432	1803.8	0.00533073	0.00583119	0.00561441
	618.72	0.00354531	0.0102739	0.0202628	0.0051562	591.95	0.0195342	0.00909637	0.0110643	0.00827346	1850	6.88582e-05	0.000188278	9.64408e-05	0.000105514	1802.2	0.00392	0.00412	0.00378	0.00426	1802.2	0.00382	0.00393	0.00388	0.00411	1802.2	0.00293	0.00294	0.00275	0.00286	1802.2	0.00492893	0.00496298	0.00541741	0.00509073	1802.2	0.00506598	0.0052213	0.00499488	0.00506447	1802.2	0.00361158	0.00336802	0.00364386	0.00368552	1802.2	0.00580899	0.00615959	0.00576136
	618.63	0.00356503	0.0101034	0.0199852	0.00491063	591.89	0.0198161	0.00912872	0.0110971	0.00840119	1848.5	9.16079e-05	0.000344744	0.000124302	0.000136167	1800.6	0.00427	0.0042	0.00387	0.00437	1800.6	0.00414	0.004	0.00396	0.00425	1800.6	0.003	0.00324	0.00284	0.00331	1800.6	0.00528133	0.00502629	0.0056211	0.00525965	1800.6	0.00517672	0.00543639	0.00528062	0.00526952	1800.6	0.00371697	0.00368559	0.00385132	0.00380535	1800.6	0.00618601	0.00631349	0.00584809
	618.55	0.00342949	0.00991117	0.0197537	0.00463891	591.84	0.0193862	0.00875252	0.0106725	0.00829882	1846.9	6.86156e-05	0.00030385	8.86658e-05	9.95691e-05	1799	0.00418	0.00406	0.00384	0.00412	1799	0.00396	0.00384	0.00381	0.00403	1799	0.00293	0.00318	0.0028	0.00317	1799	0.00514101	0.00490673	0.00535488	0.00506678	1799	0.00504331	0.00521977	0.00517311	0.00510934	1799	0.00366503	0.0036319	0.00376803	0.00372857	1799	0.00616169	0.00608625	0.0057777
	618.46	0.00339865	0.00983242	0.019705	0.00448767	591.78	0.0188833	0.00839123	0.0103458	0.00816683	1845.3	4.57481e-05	0.000196558	5.61913e-05	6.70812e-05	1797.5	0.00423	0.00398	0.00384	0.00407	1797.5	0.00382	0.00378	0.00374	0.00393	1797.5	0.0029	0.00312	0.00278	0.00319	1797.5	0.00506135	0.00482951	0.00522358	0.0049691	1797.5	0.00495185	0.00511588	0.00510964	0.00498731	1797.5	0.00363164	0.00368071	0.00371598	0.00368442	1797.5	0.00612396	0.00600498	0.00578993
	618.38	0.00330343	0.00975568	0.0196011	0.00433716	591.73	0.0185763	0.00796142	0.0100221	0.00803221	1843.8	1.81864e-05	0.000163572	1.43024e-05	2.23528e-05	1795.9	0.00432	0.00387	0.00383	0.00395	1795.9	0.00384	0.00368	0.00366	0.00379	1795.9	0.00288	0.00308	0.0028	0.00329	1795.9	0.00502508	0.00473718	0.00501607	0.00486785	1795.9	0.00483356	0.00498674	0.00506575	0.00484487	1795.9	0.00361734	0.00382006	0.0037392	0.00365135	1795.9	0.00613537	0.00592538	0.00582885
	618.29	0.0033471	0.00972248	0.0195274	0.00433701	591.67	0.0187513	0.00824969	0.0103437	0.00809033	1842.2	5.06303e-05	0.000206928	5.9214e-05	6.01912e-05	1794.3	0.00466	0.004	0.00391	0.00417	1794.3	0.00411	0.0038	0.00383	0.00405	1794.3	0.00295	0.00317	0.00288	0.00355	1794.3	0.00518217	0.00485828	0.00518884	0.0050888	1794.3	0.00495646	0.00517652	0.00525	0.00500697	1794.3	0.00371877	0.0040625	0.00392167	0.00373627	1794.3	0.00633972	0.00615819	0.0059662
	618.2	0.00358635	0.00999002	0.0197954	0.00448447	591.62	0.0189114	0.00843497	0.0106317	0.00830333	1840.6	7.70803e-05	0.000335704	9.95279e-05	9.28327e-05	1792.8	0.00476	0.00405	0.00399	0.00434	1792.8	0.0042	0.00386	0.00395	0.00413	1792.8	0.00297	0.00315	0.0029	0.00359	1792.8	0.00526959	0.00493365	0.00534038	0.00522375	1792.8	0.00503294	0.00525623	0.00528288	0.00508167	1792.8	0.00376359	0.00416491	0.00399981	0.00377028	1792.8	0.00642289	0.00627952	0.00596829
	618.12	0.00352583	0.00994231	0.0195719	0.00435794	591.56	0.0187705	0.00850131	0.0105649	0.00835219	1839.1	7.26957e-05	0.000322764	9.96614e-05	8.60279e-05	1791.2	0.00458	0.00396	0.00396	0.00425	1791.2	0.00409	0.00378	0.00386	0.00398	1791.2	0.00292	0.00301	0.00286	0.0034	1791.2	0.00513479	0.00484117	0.00514371	0.00506035	1791.2	0.00493283	0.00504664	0.00510403	0.00494837	1791.2	0.00369758	0.00399354	0.00388138	0.00369971	1791.2	0.00620434	0.00615226	0.00588866
	618.03	0.00347359	0.0097662	0.0191846	0.00414474	591.51	0.0184437	0.00889526	0.0107507	0.00853298	1837.5	0.000110208	0.000421903	0.000148377	0.000129799	1789.6	0.0046	0.00402	0.00402	0.00433	1789.6	0.00416	0.00385	0.00392	0.00408	1789.6	0.00294	0.00308	0.00285	0.00345	1789.6	0.00522886	0.00489679	0.00529117	0.00515311	1789.6	0.00499812	0.00509897	0.00516959	0.00503253	1789.6	0.00372504	0.00402865	0.00392146	0.00374737	1789.6	0.00630674	0.00620572	0.0059509
	617.95	0.00322156	0.00930407	0.0185086	0.00376124	591.46	0.0181341	0.00913183	0.0108331	0.00864373	1835.9	0.000125592	0.000408025	0.000162461	0.000152277	1788	0.0046	0.00404	0.00404	0.00428	1788	0.00422	0.00387	0.0039	0.00409	1788	0.00294	0.0032	0.00286	0.0035	1788	0.00533202	0.00490919	0.00533071	0.00513564	1788	0.00501642	0.00514601	0.00527336	0.00512048	1788	0.00372227	0.00406423	0.00391187	0.00376658	1788	0.00638187	0.00623469	0.00597697
	617.86	0.00292788	0.00899396	0.0181476	0.00344628	591.4	0.0176373	0.00904498	0.0105523	0.00861194	1834.4	9.24099e-05	0.000284031	0.000111834	0.000105272	1786.5	0.00433	0.00388	0.00398	0.004	1786.5	0.00393	0.0037	0.0037	0.00383	1786.5	0.00284	0.0031	0.00281	0.00316	1786.5	0.00515674	0.00475581	0.00506147	0.00480466	1786.5	0.00487075	0.00490622	0.0050904	0.0049372	1786.5	0.00361728	0.00384048	0.00370525	0.0036674	1786.5	0.006178	0.00597131	0.0058278
	617.78	0.00272727	0.00874124	0.018003	0.00327382	591.35	0.0170876	0.0089533	0.0103395	0.00841185	1832.8	5.57509e-05	0.000202932	6.35278e-05	5.49964e-05	1784.9	0.00426	0.00376	0.00391	0.00382	1784.9	0.00379	0.0036	0.00358	0.00374	1784.9	0.00278	0.00307	0.0028	0.00314	1784.9	0.00498499	0.00466179	0.00486515	0.00463184	1784.9	0.00479691	0.00476251	0.0050051	0.00483173	1784.9	0.00356782	0.00373396	0.00355125	0.00360665	1784.9	0.00603324	0.00586999	0.00575434
	617.69	0.00268116	0.008639	0.0181164	0.00325135	591.29	0.0169178	0.00883897	0.0102114	0.008201	1831.2	1.56291e-05	0.000159621	3.79792e-06	-3.05993e-06	1783.3	0.00421	0.00366	0.00388	0.00366	1783.3	0.0039	0.00352	0.00351	0.00365	1783.3	0.00277	0.00313	0.00284	0.00324	1783.3	0.00487946	0.00458337	0.00473092	0.00449795	1783.3	0.00470973	0.00464752	0.00495332	0.00473056	1783.3	0.00354327	0.00375259	0.0035183	0.00358406	1783.3	0.00601908	0.00575901	0.00572593
	617.61	0.0028209	0.00865136	0.0183271	0.00340785	591.24	0.0176328	0.00932439	0.0107358	0.00864832	1829.7	5.20549e-05	0.000553729	5.8407e-05	4.41322e-05	1781.7	0.00472	0.00373	0.00394	0.00385	1781.7	0.00435	0.00361	0.00364	0.00386	1781.7	0.00285	0.00341	0.00296	0.00384	1781.7	0.00521919	0.00468986	0.00490216	0.00474655	1781.7	0.00484062	0.00487953	0.00525532	0.00491449	1781.7	0.00366152	0.00411362	0.0037258	0.00370472	1781.7	0.00635507	0.00598677	0.00585037
	617.52	0.00312992	0.00906405	0.0189126	0.00382785	591.18	0.0177221	0.00971059	0.0112115	0.00916556	1828.1	7.89568e-05	0.000608181	9.53382e-05	8.12981e-05	1780.1	0.00456	0.00382	0.00394	0.00405	1780.1	0.00432	0.0037	0.00373	0.00392	1780.1	0.00287	0.00327	0.00292	0.00354	1780.1	0.00519881	0.00477548	0.0050421	0.00488184	1780.1	0.00492594	0.00498731	0.00523271	0.00496528	1780.1	0.00368418	0.00401724	0.00375561	0.0036928	1780.1	0.00631781	0.0060739	0.00578233
	617.43	0.00321852	0.00912365	0.0189578	0.00389547	591.13	0.0172262	0.00966033	0.0110222	0.00889442	1826.5	6.74878e-05	0.000460266	7.60528e-05	6.35022e-05	1778.6	0.00434	0.00385	0.00387	0.00404	1778.6	0.00421	0.00373	0.00373	0.00388	1778.6	0.00287	0.00315	0.00288	0.00329	1778.6	0.00511331	0.0047675	0.00501764	0.00488931	1778.6	0.00489142	0.00491801	0.0051397	0.00492971	1778.6	0.00366775	0.00390656	0.0037431	0.00363946	1778.6	0.00614299	0.00603941	0.00574514
	617.35	0.00329066	0.00911901	0.018938	0.00389128	591.08	0.0167256	0.00958327	0.0109204	0.0087309	1825	7.22038e-05	0.000489251	7.85445e-05	6.69125e-05	1777	0.00432	0.00389	0.00387	0.00407	1777	0.0041	0.00377	0.00377	0.00388	1777	0.00289	0.00308	0.00283	0.00308	1777	0.0051299	0.00479838	0.00505009	0.00496164	1777	0.00489227	0.00498224	0.00510526	0.00495201	1777	0.00366455	0.00383075	0.00375372	0.00363414	1777	0.00604399	0.00597239	0.005904
	617.26	0.00336258	0.00917523	0.0189533	0.00385437	591.02	0.0159061	0.00933981	0.0106997	0.00839418	1823.4	6.41243e-05	0.000210642	6.57968e-05	5.65268e-05	1775.4	0.00411	0.00395	0.00382	0.00416	1775.4	0.00385	0.00381	0.00377	0.00383	1775.4	0.00288	0.0029	0.00277	0.00279	1775.4	0.00501282	0.00481717	0.00504184	0.00496884	1775.4	0.0048942	0.00500624	0.00501801	0.00495203	1775.4	0.00362932	0.00365959	0.00368364	0.00361342	1775.4	0.00587095	0.00595728	0.00594139
	617.18	0.00345235	0.00932617	0.0190252	0.0038792	590.97	0.0153851	0.00916117	0.0105394	0.00802765	1821.8	7.6943e-05	0.000138776	8.58879e-05	7.78575e-05	1773.8	0.00411	0.004	0.00383	0.00422	1773.8	0.00374	0.00384	0.00379	0.00388	1773.8	0.00289	0.00295	0.00276	0.00274	1773.8	0.00508996	0.0048464	0.00515943	0.0049893	1773.8	0.004927	0.00507896	0.00503504	0.00501295	1773.8	0.003635	0.00367484	0.00371485	0.00362473	1773.8	0.00586347	0.00597172	0.00589948
	617.09	0.00338294	0.0092198	0.0188345	0.00378214	590.91	0.0149601	0.00892962	0.0103012	0.00771847	1820.3	7.52342e-05	0.000220756	8.83108e-05	7.85642e-05	1772.3	0.00411	0.004	0.00383	0.00416	1772.3	0.00365	0.00377	0.00374	0.00393	1772.3	0.00287	0.00294	0.00276	0.00276	1772.3	0.00506238	0.00481579	0.00512262	0.00498115	1772.3	0.00490571	0.00504209	0.00501414	0.00494545	1772.3	0.00361339	0.00370354	0.00365809	0.00361192	1772.3	0.00585934	0.00588181	0.00586405
	617.01	0.0033835	0.00914712	0.0187577	0.00372442	590.86	0.0147217	0.00840716	0.00976871	0.00749409	1818.7	4.2642e-05	0.000313799	4.77776e-05	3.91146e-05	1770.7	0.00414	0.00388	0.00387	0.00402	1770.7	0.00374	0.00364	0.00366	0.00383	1770.7	0.00285	0.00307	0.00279	0.00311	1770.7	0.00499866	0.00467564	0.00490251	0.00480716	1770.7	0.00476156	0.00484688	0.00493366	0.00476261	1770.7	0.00354429	0.0037664	0.00357364	0.00357741	1770.7	0.0059262	0.0056898	0.00581357
	616.92	0.00337902	0.0090488	0.0186094	0.00372159	590.8	0.0146463	0.00798555	0.00932162	0.00717717	1817.1	2.30624e-05	0.000453569	2.74094e-05	2.07008e-05	1769.1	0.00434	0.00372	0.00382	0.00376	1769.1	0.00391	0.00349	0.00353	0.00371	1769.1	0.0028	0.0032	0.00284	0.00358	1769.1	0.00502703	0.00452309	0.00457785	0.00463046	1769.1	0.00462975	0.00463372	0.00494834	0.00459736	1769.1	0.0035078	0.00389969	0.00353108	0.0035626	1769.1	0.00608837	0.00556833	0.00578607
	616.84	0.0033667	0.00899388	0.0185186	0.00375036	590.75	0.0138389	0.00772645	0.00904529	0.00682517	1815.5	1.53339e-05	0.000210115	1.61841e-05	1.8052e-05	1767.5	0.00392	0.00369	0.00371	0.00361	1767.5	0.00372	0.00343	0.00345	0.00359	1767.5	0.00272	0.00297	0.00277	0.0032	1767.5	0.00470384	0.00444209	0.00438248	0.00443684	1767.5	0.00451404	0.00444302	0.00472082	0.00441368	1767.5	0.00342465	0.00358247	0.00338884	0.00344871	1767.5	0.00586831	0.00544385	0.00560414
	616.75	0.00334521	0.00883252	0.0181895	0.00367692	590.69	0.0134219	0.00771601	0.00894917	0.00648433	1814	3.35733e-05	0.00014517	4.19332e-05	4.44293e-05	1765.9	0.00381	0.00371	0.00368	0.00359	1765.9	0.00374	0.00347	0.00348	0.00361	1765.9	0.00272	0.00301	0.00281	0.00332	1765.9	0.00462814	0.00442515	0.00440675	0.00441831	1765.9	0.00450481	0.00440378	0.00474691	0.0044102	1765.9	0.00342679	0.00362254	0.00341861	0.00344181	1765.9	0.0058525	0.00549825	0.00558338
	616.66	0.0032875	0.00868933	0.0180529	0.00356911	590.64	0.0132313	0.00756418	0.00879117	0.0065077	1812.4	4.6754e-05	0.000338772	6.37842e-05	6.42396e-05	1764.3	0.00397	0.00368	0.00375	0.00353	1764.3	0.00389	0.00346	0.00348	0.00357	1764.3	0.00273	0.0031	0.00285	0.00346	1764.3	0.00474183	0.00440437	0.00435055	0.00438143	1764.3	0.00449146	0.00439295	0.00480658	0.00442832	1764.3	0.00346251	0.00371101	0.00347897	0.00347068	1764.3	0.00596935	0.00555403	0.00569553
	616.58	0.00324963	0.00858336	0.0179033	0.0034674	590.59	0.0125503	0.0074509	0.00873585	0.00641845	1810.8	5.72992e-05	0.00024609	8.94831e-05	8.24848e-05	1762.8	0.00408	0.00367	0.0038	0.00359	1762.8	0.00388	0.00346	0.00348	0.00347	1762.8	0.00272	0.00305	0.00287	0.00334	1762.8	0.00479735	0.00439797	0.00433355	0.0043817	1762.8	0.00450469	0.00439661	0.00487175	0.00445683	1762.8	0.0034864	0.00373205	0.00349942	0.0034929	1762.8	0.00598482	0.00570705	0.0057164
	616.49	0.0032762	0.00854322	0.0178643	0.00345615	590.53	0.0123824	0.0075436	0.0088892	0.0064814	1809.3	9.85792e-05	0.000260297	0.000138265	0.000133087	1761.2	0.00416	0.0037	0.00385	0.00362	1761.2	0.00393	0.0035	0.00351	0.00348	1761.2	0.00271	0.00305	0.00288	0.00318	1761.2	0.00487178	0.00443761	0.00442845	0.00441501	1761.2	0.00456866	0.00446003	0.00493638	0.00448422	1761.2	0.00352077	0.00378876	0.00355153	0.00351	1761.2	0.00604335	0.00578481	0.00570755
	616.41	0.00341234	0.00868802	0.0180214	0.00356735	590.48	0.0119528	0.00751417	0.00891235	0.00668385	1807.7	0.000120681	0.000334571	0.00016321	0.000157281	1759.6	0.00383	0.00311	0.00374	0.00287	1759.6	0.0034	0.0029	0.00299	0.00268	1759.6	0.00243	0.00273	0.00278	0.00253	1759.6	0.00446412	0.00394184	0.00345437	0.00368988	1759.6	0.00406901	0.0037106	0.00445245	0.00379629	1759.6	0.0032697	0.00348042	0.00312404	0.00321793	1759.6	0.00551467	0.00498192	0.00539078
	616.32	0.00350998	0.00868656	0.0179852	0.00360146	590.42	0.0114538	0.00725217	0.00872431	0.00676517	1806.1	0.000106521	0.000304878	0.00013169	0.000131342	1758	0.00426	0.00389	0.00386	0.00396	1758	0.00371	0.00364	0.00371	0.00372	1758	0.00275	0.00297	0.00282	0.00277	1758	0.00489082	0.00462921	0.00493581	0.00465981	1758	0.00479061	0.00479556	0.00501801	0.00472616	1758	0.00354839	0.00364406	0.00353764	0.00352684	1758	0.00589865	0.00578755	0.00579522
	616.24	0.00360662	0.00875527	0.0180548	0.00369673	590.37	0.010682	0.00678776	0.00826766	0.00621767	1804.6	6.83578e-05	0.000141522	7.0417e-05	7.6875e-05	1756.4	0.00465	0.00479	0.00397	0.00521	1756.4	0.00416	0.00451	0.00446	0.00492	1756.4	0.00312	0.00317	0.00286	0.00298	1756.4	0.00531174	0.00538103	0.00663365	0.00573421	1756.4	0.00557309	0.00595211	0.00559496	0.00574791	1756.4	0.00385006	0.00386692	0.00404823	0.00387291	1756.4	0.00642033	0.00668369	0.00617894
	616.15	0.00379199	0.00894387	0.0182502	0.00386975	590.31	0.0101312	0.006479	0.0079276	0.00562216	1803	2.55672e-05	-6.65901e-06	1.54425e-05	1.72528e-05	1754.9	0.00478	0.00549	0.00403	0.00616	1754.9	0.00442	0.00515	0.00501	0.00585	1754.9	0.00336	0.00325	0.00288	0.00309	1754.9	0.00553345	0.00594159	0.00792785	0.00649428	1754.9	0.00612444	0.00679078	0.00591081	0.0064504	1754.9	0.00405458	0.00395297	0.00437679	0.00410055	1754.9	0.00669824	0.00731861	0.00632998
	616.07	0.0039147	0.00913796	0.0183691	0.00393751	590.26	0.00973458	0.00637405	0.00774158	0.00537193	1801.4	1.56759e-05	-3.57584e-05	1.09017e-05	3.75791e-06	1753.3	0.00483	0.00585	0.00406	0.00674	1753.3	0.00458	0.00551	0.00526	0.00636	1753.3	0.00352	0.00333	0.00291	0.00319	1753.3	0.00568866	0.00624505	0.00869072	0.0069436	1753.3	0.00643828	0.00721891	0.00610035	0.00685027	1753.3	0.00417753	0.00404036	0.00458964	0.00422997	1753.3	0.00689951	0.00772237	0.00640772
	615.98	0.00393733	0.00922442	0.0185005	0.00396186	590.2	0.00980754	0.00628956	0.00751341	0.00542374	1799.8	2.5804e-06	0.0001654	1.6585e-06	-9.1392e-06	1751.7	0.00494	0.0058	0.00414	0.0067	1751.7	0.00477	0.00547	0.00521	0.00632	1751.7	0.00355	0.00348	0.00292	0.00353	1751.7	0.00578697	0.00621878	0.00869005	0.00697301	1751.7	0.00640795	0.00714609	0.00612785	0.0068684	1751.7	0.00419451	0.00420436	0.00464622	0.00427344	1751.7	0.00708986	0.00785546	0.00636452
	615.89	0.00401422	0.00934851	0.0185582	0.00412659	590.15	0.00967798	0.00662903	0.00782301	0.00552909	1798.3	3.92691e-05	0.000236101	4.95224e-05	3.95592e-05	1750.1	0.00475	0.00547	0.00412	0.00624	1750.1	0.00469	0.00517	0.00491	0.00588	1750.1	0.00341	0.00337	0.0029	0.0036	1750.1	0.00564988	0.00595596	0.0080156	0.00661884	1750.1	0.00610804	0.00670539	0.00590712	0.00648741	1750.1	0.00409625	0.00421797	0.00449926	0.00417556	1750.1	0.0068767	0.00758728	0.00622303
	615.81	0.00401052	0.0093228	0.0184134	0.00412436	590.1	0.00960734	0.00655724	0.00785974	0.00525917	1796.7	4.91398e-05	0.000191703	5.30127e-05	4.65083e-05	1748.5	0.00433	0.00464	0.00399	0.005	1748.5	0.00429	0.0044	0.00417	0.00476	1748.5	0.00305	0.00306	0.00283	0.00331	1748.5	0.00518303	0.005284	0.0063658	0.00564022	1748.5	0.00539977	0.00558383	0.00530984	0.00551665	1748.5	0.00380767	0.00401188	0.00401551	0.00385364	1748.5	0.00637562	0.00670658	0.00588141
	615.72	0.00415726	0.00948652	0.0185842	0.0042673	590.04	0.00955423	0.00677796	0.00823715	0.00551384	1795.1	7.80755e-05	0.000264377	9.00797e-05	8.77678e-05	1747	0.00375	0.00347	0.00377	0.00336	1747	0.00358	0.00329	0.00319	0.00321	1747	0.00259	0.00273	0.00272	0.00294	1747	0.00453055	0.00432397	0.0041533	0.00422613	1747	0.00439381	0.00408776	0.00451643	0.0042374	1747	0.00338559	0.00360432	0.0032824	0.00338533	1747	0.00554972	0.00537739	0.00538703
	615.64	0.00411741	0.00934724	0.0184226	0.00425877	589.99	0.00931247	0.00688756	0.00845384	0.00594283	1793.5	9.95252e-05	0.000359642	0.00010498	0.000112261	1745.4	0.00401	0.00376	0.00381	0.00373	1745.4	0.00378	0.00357	0.0035	0.00363	1745.4	0.00276	0.00295	0.00276	0.00311	1745.4	0.00483579	0.00463484	0.00465191	0.00465416	1745.4	0.00469383	0.00454472	0.00486201	0.00466577	1745.4	0.00355037	0.00375571	0.00354448	0.00354523	1745.4	0.0056579	0.00572938	0.00561914
	615.55	0.00417993	0.00945812	0.0185631	0.00445977	589.93	0.00943342	0.00701599	0.00861326	0.00605077	1792	0.000110735	0.000489636	0.000122116	0.000134881	1743.8	0.00433	0.00391	0.0039	0.00394	1743.8	0.0041	0.00375	0.0037	0.00386	1743.8	0.00289	0.0032	0.00285	0.00354	1743.8	0.00509879	0.00479481	0.0049273	0.00486354	1743.8	0.00486468	0.00481827	0.0050997	0.00493512	1743.8	0.00367229	0.00402709	0.00374699	0.00367507	1743.8	0.0059108	0.00587341	0.00573803
	615.47	0.00425337	0.00956247	0.0187057	0.00458251	589.88	0.00941078	0.00702775	0.00861356	0.00582142	1790.4	0.000100335	0.000534526	0.000123002	0.000131037	1742.2	0.00449	0.00393	0.00396	0.00402	1742.2	0.00425	0.00379	0.00379	0.00395	1742.2	0.00296	0.00341	0.00293	0.00379	1742.2	0.00526294	0.00484589	0.00498988	0.00489027	1742.2	0.00492942	0.00495668	0.00523646	0.00504847	1742.2	0.00375348	0.00420956	0.00386026	0.00375112	1742.2	0.00608091	0.00592396	0.00577743
	615.38	0.00424069	0.00963969	0.0188027	0.00462052	589.82	0.00919833	0.00689041	0.00831343	0.00591947	1788.8	7.74708e-05	0.000433814	0.000101677	0.000110341	1740.6	0.0044	0.00387	0.00395	0.00398	1740.6	0.00415	0.00373	0.00375	0.00387	1740.6	0.00299	0.0034	0.00294	0.00364	1740.6	0.00518535	0.00481482	0.00496066	0.00480503	1740.6	0.00490171	0.00490587	0.00517506	0.00495925	1740.6	0.00375379	0.00405585	0.00382614	0.00372248	1740.6	0.00608388	0.00583072	0.00579261
	615.3	0.00417638	0.00957405	0.0187341	0.00462503	589.77	0.00907328	0.00709421	0.00831036	0.00626628	1787.2	8.79565e-05	0.000481939	0.000118739	0.000129596	1739	0.00451	0.00392	0.00403	0.00405	1739	0.00432	0.00379	0.00383	0.00394	1739	0.00307	0.00355	0.003	0.00396	1739	0.00531649	0.00485328	0.00511389	0.00494458	1739	0.00496977	0.00504921	0.00530393	0.00504051	1739	0.00381197	0.004213	0.00396537	0.00381673	1739	0.00642173	0.0060226	0.00589426
	615.21	0.00407587	0.00943992	0.0185493	0.00457397	589.71	0.00865985	0.0072383	0.00824836	0.00601484	1785.7	9.47431e-05	0.000341627	0.00012005	0.000131149	1737.4	0.00429	0.004	0.004	0.00415	1737.4	0.00431	0.00388	0.00391	0.00405	1737.4	0.00308	0.00346	0.00301	0.00386	1737.4	0.00527669	0.00492022	0.00522773	0.00505691	1737.4	0.00501626	0.00516501	0.00525517	0.00511129	1737.4	0.00381809	0.00414139	0.00399538	0.00383769	1737.4	0.0064753	0.006086	0.0059334
	615.13	0.00386871	0.00911952	0.0180888	0.00438501	589.66	0.00815704	0.00671314	0.00774673	0.00555901	1784.1	5.02623e-05	0.000155431	5.37732e-05	6.64739e-05	1735.8	0.0042	0.00396	0.00394	0.00409	1735.8	0.0042	0.00383	0.00384	0.00399	1735.8	0.00303	0.00335	0.00298	0.00378	1735.8	0.00510799	0.00487546	0.00503023	0.00498721	1735.8	0.00496042	0.00507615	0.00512644	0.00498147	1735.8	0.003765	0.00398328	0.00390389	0.00379298	1735.8	0.0064782	0.00605094	0.00596491
	615.04	0.00369805	0.00876634	0.0176814	0.0042628	589.61	0.00732652	0.0062013	0.00722959	0.00523597	1782.5	-1.54381e-06	1.44098e-06	-2.15417e-05	-8.6147e-06	1734.3	0.00397	0.0039	0.00384	0.00401	1734.3	0.00394	0.00374	0.00375	0.00389	1734.3	0.00297	0.00309	0.00291	0.0034	1734.3	0.00487468	0.00479376	0.00481999	0.0048524	1734.3	0.00486693	0.00496045	0.00497103	0.00485865	1734.3	0.0036664	0.00373597	0.00376611	0.0037058	1734.3	0.00623942	0.00591979	0.00593695
	614.95	0.00373057	0.00865003	0.0174799	0.00443209	589.55	0.0070803	0.00613749	0.00719002	0.00514765	1780.9	-1.63252e-06	6.58196e-05	-2.77557e-05	-1.8106e-05	1732.7	0.00399	0.00393	0.00382	0.00401	1732.7	0.00375	0.00374	0.00375	0.00389	1732.7	0.00295	0.00295	0.00285	0.00307	1732.7	0.00485596	0.00482086	0.00485886	0.00487354	1732.7	0.00489289	0.00498788	0.00492964	0.00485215	1732.7	0.00363514	0.00363053	0.00370945	0.00366562	1732.7	0.00601283	0.00591198	0.00594189
	614.87	0.00394149	0.00879181	0.0174431	0.00480833	589.5	0.00709111	0.0062127	0.00731286	0.00511569	1779.4	1.55561e-05	0.000258575	9.61299e-06	1.02995e-05	1731.1	0.00427	0.00402	0.00384	0.00411	1731.1	0.00386	0.00382	0.00386	0.00399	1731.1	0.00298	0.00294	0.00285	0.0031	1731.1	0.00502341	0.00490092	0.00513689	0.00502584	1731.1	0.00500649	0.00518023	0.00510843	0.00501053	1731.1	0.00369736	0.00373868	0.00377411	0.00370525	1731.1	0.00596569	0.00599552	0.00594508
	614.78	0.00418057	0.0089034	0.0175179	0.0051673	589.44	0.00706497	0.00657478	0.00769813	0.00509288	1777.8	4.88466e-05	0.000271274	5.93577e-05	6.00825e-05	1729.5	0.00425	0.00414	0.00382	0.0043	1729.5	0.00379	0.00394	0.00397	0.0041	1729.5	0.00301	0.00283	0.00281	0.00274	1729.5	0.00502248	0.00503297	0.00549218	0.00519956	1729.5	0.00512605	0.00534955	0.00518027	0.00519387	1729.5	0.0037262	0.00368792	0.0037833	0.00372555	1729.5	0.00581083	0.00612586	0.00585279
	614.7	0.00428946	0.00897137	0.0174541	0.00546976	589.39	0.00661705	0.00683794	0.00786893	0.00522464	1776.2	7.2898e-05	0.000148745	9.46843e-05	9.77808e-05	1727.9	0.00412	0.00421	0.00379	0.00431	1727.9	0.00363	0.004	0.00396	0.00413	1727.9	0.00299	0.00265	0.00273	0.00237	1727.9	0.00493372	0.00509449	0.00568297	0.00523923	1727.9	0.0051791	0.00536372	0.00513316	0.00521338	1727.9	0.00370892	0.0034688	0.00369156	0.00368988	1727.9	0.0056162	0.0061369	0.00579241
	614.61	0.00436204	0.00908245	0.0175941	0.00570156	589.33	0.00639328	0.00682187	0.00779318	0.00548019	1774.6	7.08662e-05	2.11051e-05	9.25197e-05	9.17471e-05	1726.3	0.00401	0.00416	0.0038	0.00423	1726.3	0.0036	0.00395	0.00391	0.00403	1726.3	0.00294	0.00261	0.00272	0.00232	1726.3	0.00489344	0.00504485	0.00566137	0.00519354	1726.3	0.0051224	0.00528855	0.00510205	0.00514989	1726.3	0.00367105	0.00341481	0.003659	0.00368289	1726.3	0.005564	0.00610832	0.00577106
	614.53	0.004339	0.00912272	0.0177034	0.00586158	589.28	0.00577233	0.00647089	0.00728836	0.00542329	1773	3.75339e-05	-0.000294145	4.85899e-05	4.62015e-05	1724.7	0.00359	0.0041	0.00371	0.00417	1724.7	0.00339	0.00386	0.00378	0.00386	1724.7	0.00283	0.00244	0.00267	0.00208	1724.7	0.00465175	0.00495717	0.00546678	0.00499885	1724.7	0.00498913	0.00503918	0.00482255	0.00498606	1724.7	0.00357656	0.00316871	0.00345912	0.00358915	1724.7	0.00533591	0.00593278	0.00565053
	614.44	0.00430625	0.00921888	0.0178675	0.00605161	589.22	0.00562929	0.00587772	0.00655377	0.00504517	1771.5	-2.12943e-05	-0.00038188	-3.13574e-05	-3.51641e-05	1723.2	0.00354	0.00392	0.00369	0.00404	1723.2	0.00333	0.00367	0.00358	0.00366	1723.2	0.00274	0.00246	0.00266	0.00223	1723.2	0.00451501	0.00477114	0.00501043	0.0046989	1723.2	0.00481102	0.00475482	0.00461649	0.00475334	1723.2	0.00348715	0.00307991	0.00333555	0.00352515	1723.2	0.0053523	0.00571959	0.00563644
	614.36	0.00420023	0.0091122	0.0177525	0.00609518	589.17	0.00547021	0.00527071	0.00586444	0.00467841	1769.9	-8.64683e-05	-0.00044228	-0.000115458	-0.000126787	1721.6	0.0035	0.00373	0.00366	0.00382	1721.6	0.0033	0.00348	0.00343	0.00348	1721.6	0.00269	0.00255	0.00267	0.00248	1721.6	0.00440987	0.00459572	0.00462599	0.00446712	1721.6	0.00464956	0.00450896	0.00451941	0.00457665	1721.6	0.00341044	0.00313702	0.00330491	0.00346931	1721.6	0.00539004	0.00556037	0.00563423
	614.27	0.00422834	0.00910454	0.0177357	0.0062975	589.12	0.0058765	0.0053937	0.00604431	0.00461529	1768.3	-7.71595e-05	-0.000227967	-9.96944e-05	-0.000116288	1720	0.00384	0.00375	0.00375	0.00374	1720	0.00358	0.00349	0.00351	0.0036	1720	0.00275	0.0029	0.00275	0.00307	1720	0.00466517	0.00458608	0.00457752	0.00450587	1720	0.00469481	0.00467066	0.00467516	0.00460711	1720	0.00347179	0.00349641	0.00347641	0.00356733	1720	0.00585049	0.00571405	0.00574322
	614.18	0.00435194	0.00921836	0.0177678	0.0064683	589.06	0.0067972	0.00567669	0.00642384	0.00497649	1766.7	-4.8587e-05	0.00023744	-5.32984e-05	-7.94683e-05	1718.4	0.00463	0.0038	0.00392	0.00394	1718.4	0.00423	0.0036	0.00368	0.00388	1718.4	0.00287	0.00343	0.0029	0.00403	1718.4	0.00524164	0.00465339	0.00490091	0.00476594	1718.4	0.0048514	0.00498119	0.0051559	0.00484929	1718.4	0.00364892	0.00415764	0.00388742	0.00376895	1718.4	0.00660037	0.00604793	0.00599376
	614.1	0.00453467	0.00934418	0.0179222	0.00661572	589.01	0.00744546	0.00625624	0.00716129	0.00511191	1765.2	9.82427e-07	0.000533226	1.04573e-05	-1.06369e-05	1716.8	0.00499	0.00396	0.00402	0.00425	1716.8	0.00458	0.00379	0.00389	0.00424	1716.8	0.00299	0.00375	0.00299	0.00454	1716.8	0.00552749	0.0048328	0.00536	0.00511136	1716.8	0.00507405	0.00535586	0.00543946	0.00513458	1716.8	0.00376627	0.00448657	0.00420254	0.0039155	1716.8	0.00695471	0.00634772	0.00610863
	614.01	0.00469058	0.00949201	0.0180105	0.00663102	588.95	0.00764967	0.00650846	0.00751208	0.00535005	1763.6	1.00182e-05	0.000560444	2.56608e-05	4.51577e-06	1715.2	0.0051	0.00397	0.00408	0.00424	1715.2	0.00469	0.00384	0.00389	0.0043	1715.2	0.003	0.00379	0.00301	0.00465	1715.2	0.00564719	0.00484429	0.00540438	0.00515489	1715.2	0.00512138	0.00544701	0.00555526	0.00520398	1715.2	0.0038005	0.00457062	0.00433957	0.00393761	1715.2	0.00703277	0.00641884	0.00613556
	613.93	0.00467895	0.00952993	0.0181265	0.00644173	588.9	0.00760116	0.00622287	0.00726057	0.00532032	1762	-2.1464e-05	0.000513015	-1.19502e-05	-3.97371e-05	1713.6	0.00511	0.00381	0.0041	0.00408	1713.6	0.00467	0.00371	0.0038	0.00411	1713.6	0.00291	0.00372	0.00301	0.00459	1713.6	0.00558431	0.00471728	0.0051923	0.00499635	1713.6	0.00500268	0.00528309	0.00547562	0.00507435	1713.6	0.00375739	0.00455751	0.00427013	0.00389234	1713.6	0.00688479	0.00625064	0.00608114
	613.84	0.00459313	0.00942116	0.0179013	0.00618478	588.84	0.00730884	0.00612255	0.0071651	0.00530834	1760.4	-3.78673e-05	0.000311855	-2.7437e-05	-5.96321e-05	1712	0.00473	0.00375	0.00399	0.00401	1712	0.00439	0.00364	0.00367	0.00393	1712	0.00281	0.00341	0.00293	0.0042	1712	0.00530574	0.00464265	0.00502297	0.00480834	1712	0.00488145	0.00508952	0.00516022	0.00493892	1712	0.00365634	0.00427404	0.00405031	0.00377464	1712	0.00648309	0.00601836	0.0059327
	613.76	0.00454109	0.00931396	0.0176369	0.00592015	588.79	0.00716861	0.00614368	0.00708343	0.00502912	1758.8	-3.72252e-05	0.00032028	-2.67877e-05	-5.73996e-05	1710.4	0.00471	0.00366	0.00393	0.00393	1710.4	0.00428	0.00354	0.0036	0.00378	1710.4	0.00272	0.00327	0.00288	0.00404	1710.4	0.00520519	0.00454767	0.00484147	0.00467767	1710.4	0.00478717	0.00492805	0.00505887	0.00485886	1710.4	0.00359442	0.00418994	0.00392823	0.00370314	1710.4	0.00632303	0.00587626	0.00581543
	613.67	0.00441779	0.00888575	0.0170647	0.00551198	588.73	0.00746186	0.00633967	0.00730916	0.00525372	1757.3	-6.45589e-06	0.000496502	2.56452e-05	-9.34128e-06	1708.8	0.00476	0.00367	0.00391	0.00387	1708.8	0.00432	0.00355	0.00364	0.00374	1708.8	0.00271	0.00327	0.00288	0.00407	1708.8	0.00524287	0.00455851	0.00490522	0.00471537	1708.8	0.00480156	0.00491974	0.00515535	0.00487655	1708.8	0.00360611	0.00429165	0.00394074	0.00369087	1708.8	0.0063563	0.00590093	0.00578865
	613.59	0.0041652	0.00846917	0.0165346	0.00519251	588.68	0.00752418	0.00624324	0.00716044	0.00530593	1755.7	-1.60106e-06	0.000588448	2.98764e-05	-4.20871e-07	1707.3	0.00476	0.00362	0.00391	0.00369	1707.3	0.00434	0.00349	0.00359	0.00366	1707.3	0.00266	0.00323	0.00287	0.00395	1707.3	0.00523765	0.00447927	0.00480944	0.00464756	1707.3	0.00473146	0.00484525	0.00514466	0.00480369	1707.3	0.00360769	0.00434397	0.00387015	0.00368088	1707.3	0.00648458	0.00590052	0.00570365
	613.5	0.00399205	0.00807021	0.0159772	0.00487113	588.62	0.00782809	0.00629635	0.00723783	0.00566493	1754.1	3.18473e-05	0.000752638	6.47848e-05	4.52435e-05	1705.7	0.00474	0.00363	0.0039	0.00369	1705.7	0.00435	0.0035	0.00357	0.00367	1705.7	0.00265	0.00327	0.00287	0.00392	1705.7	0.00533292	0.00449488	0.00492229	0.00469269	1705.7	0.00474881	0.00488565	0.00522057	0.00481981	1705.7	0.00361236	0.00437399	0.00388477	0.00368502	1705.7	0.00657571	0.0059086	0.00577376
	613.41	0.00392878	0.00794618	0.0158425	0.00476558	588.57	0.00742307	0.0062009	0.00714881	0.00563363	1752.5	3.88003e-05	0.000528557	6.42198e-05	6.31382e-05	1704.1	0.0042	0.00358	0.00378	0.0036	1704.1	0.00387	0.00341	0.00344	0.00351	1704.1	0.00259	0.00291	0.00274	0.00314	1704.1	0.00495175	0.00444023	0.0047829	0.00458089	1704.1	0.0046643	0.00475755	0.0049399	0.00469126	1704.1	0.00348193	0.00387272	0.00364703	0.00353098	1704.1	0.00609287	0.00569325	0.00561776
	613.33	0.00390274	0.00773383	0.0155317	0.0046641	588.51	0.00669991	0.00600293	0.00685573	0.00548664	1750.9	3.87483e-05	5.11954e-05	4.26246e-05	6.01043e-05	1702.5	0.00348	0.00352	0.00366	0.00345	1702.5	0.00333	0.00334	0.00328	0.00325	1702.5	0.00249	0.00242	0.0026	0.00214	1702.5	0.00448839	0.00432648	0.004432	0.00435754	1702.5	0.00452455	0.00452844	0.0045897	0.00449965	1702.5	0.00333451	0.00330273	0.00336908	0.00335511	1702.5	0.00547477	0.00548283	0.00548918
	613.24	0.00384785	0.00772672	0.0155316	0.00466118	588.46	0.00606925	0.00565523	0.00639335	0.00501323	1749.3	3.0189e-05	-0.000169208	1.70595e-05	4.24761e-05	1700.9	0.00324	0.0034	0.00361	0.00333	1700.9	0.00306	0.00321	0.00311	0.00299	1700.9	0.00242	0.00221	0.00254	0.00173	1700.9	0.00427549	0.00419968	0.00414586	0.00413684	1700.9	0.00435357	0.00430981	0.00437863	0.00432528	1700.9	0.00325701	0.00306162	0.00314888	0.00325163	1700.9	0.00520711	0.00530394	0.00536152
	613.16	0.00384092	0.00772521	0.0153929	0.0047227	588.41	0.00588462	0.00556892	0.00631489	0.00488858	1747.8	5.76588e-05	-0.000214926	4.20505e-05	7.27048e-05	1699.3	0.00306	0.00338	0.00356	0.00325	1699.3	0.00286	0.00318	0.00302	0.00288	1699.3	0.0024	0.00215	0.00251	0.00159	1699.3	0.00413323	0.00417396	0.00404547	0.00408349	1699.3	0.00427306	0.00421747	0.0042516	0.00429431	1699.3	0.00321166	0.00285949	0.00305517	0.00317668	1699.3	0.00498111	0.00521887	0.00527937
	613.07	0.00399519	0.0078688	0.0154908	0.00489085	588.35	0.00631794	0.006019	0.00681099	0.00501907	1746.2	0.000132195	2.46538e-05	0.000135188	0.000173436	1697.7	0.00328	0.00346	0.00358	0.00334	1697.7	0.00304	0.00325	0.00312	0.00295	1697.7	0.00247	0.00234	0.00254	0.00176	1697.7	0.00431794	0.00424452	0.00411677	0.00422736	1697.7	0.00434754	0.00428291	0.00440225	0.00437043	1697.7	0.00326584	0.00301709	0.00310389	0.0032122	1697.7	0.00512623	0.00534615	0.00524615
	612.99	0.0040437	0.00783649	0.0153208	0.00485934	588.3	0.00701913	0.00640585	0.0072681	0.00530815	1744.6	0.000214043	0.000500752	0.00025748	0.000287156	1696.1	0.00383	0.00362	0.00372	0.00354	1696.1	0.00347	0.0034	0.00332	0.00323	1696.1	0.00262	0.00279	0.0027	0.00248	1696.1	0.00483125	0.00438491	0.00438958	0.00448904	1696.1	0.00452257	0.00447362	0.00479829	0.00457171	1696.1	0.00343499	0.00354231	0.00337128	0.00335988	1696.1	0.00561009	0.00559884	0.00537787
	612.9	0.00406455	0.00786522	0.0152724	0.00486272	588.24	0.00739788	0.00628251	0.00718647	0.00530029	1743	0.000235284	0.00057842	0.000291635	0.000316462	1694.5	0.00399	0.00362	0.00377	0.00349	1694.5	0.00358	0.0034	0.00334	0.00326	1694.5	0.00268	0.00296	0.00274	0.00276	1694.5	0.00482545	0.00440132	0.00433603	0.0044934	1694.5	0.00447347	0.00438472	0.0047789	0.00448872	1694.5	0.00347879	0.00372779	0.00341319	0.00338953	1694.5	0.00578896	0.00564859	0.00540418
	612.82	0.00399057	0.0075385	0.0148101	0.00462306	588.19	0.00766568	0.00637537	0.0073395	0.00529136	1741.4	0.000263722	0.000699786	0.000338386	0.000366829	1692.9	0.00411	0.00372	0.00378	0.00357	1692.9	0.00382	0.00351	0.00349	0.0034	1692.9	0.00279	0.00316	0.00281	0.00325	1692.9	0.004835	0.0045195	0.00443039	0.00460409	1692.9	0.00450216	0.0044266	0.00479182	0.00453004	1692.9	0.00352559	0.00390854	0.00351259	0.00343291	1692.9	0.00589371	0.00569358	0.00550552
	612.73	0.00391261	0.00729635	0.0144812	0.00442241	588.13	0.00791511	0.00632679	0.00735296	0.00541305	1739.8	0.000252765	0.000659117	0.000339232	0.000358326	1691.3	0.00416	0.00379	0.00378	0.00364	1691.3	0.0039	0.00357	0.0036	0.00343	1691.3	0.00289	0.00317	0.00282	0.0034	1691.3	0.00476832	0.00459289	0.00443018	0.00470724	1691.3	0.00451394	0.00439758	0.00472941	0.00451315	1691.3	0.00352645	0.00395371	0.00352493	0.00342807	1691.3	0.00596097	0.00568487	0.00556461
	612.65	0.00387507	0.00702543	0.0139872	0.0042443	588.08	0.00765265	0.00608879	0.00717831	0.0050618	1738.3	0.000251914	0.000482035	0.00033418	0.000353952	1689.7	0.0039	0.00386	0.00376	0.00375	1689.7	0.00382	0.00365	0.00371	0.00343	1689.7	0.00294	0.00303	0.00285	0.00334	1689.7	0.00457613	0.00465939	0.00433804	0.00471958	1689.7	0.00450179	0.00431136	0.00456519	0.00445906	1689.7	0.00351455	0.00382849	0.00343873	0.0033934	1689.7	0.005842	0.00565961	0.00569164
	612.56	0.00389435	0.0070174	0.0138966	0.0043073	588.02	0.0077134	0.0058001	0.00701925	0.00492471	1736.7	0.000244772	0.000410527	0.00032352	0.000335301	1688.1	0.0038	0.0039	0.00375	0.00375	1688.1	0.00381	0.00373	0.00376	0.00339	1688.1	0.00301	0.0029	0.00288	0.00323	1688.1	0.00442559	0.00472031	0.00428785	0.00468757	1688.1	0.00444705	0.00421652	0.00447268	0.00444901	1688.1	0.0035255	0.00371058	0.00333163	0.00334835	1688.1	0.00582414	0.00557591	0.00571595
	612.48	0.00387128	0.00694173	0.0137189	0.00429588	587.97	0.00768006	0.00555162	0.00683404	0.00496399	1735.1	0.000239757	0.00046082	0.000315613	0.000327407	1686.5	0.00364	0.00396	0.00377	0.00371	1686.5	0.00368	0.0038	0.00387	0.00336	1686.5	0.00306	0.00281	0.00286	0.00309	1686.5	0.00436368	0.00479551	0.00418792	0.00475074	1686.5	0.00443987	0.0041428	0.00442127	0.00450712	1686.5	0.00351321	0.00348182	0.00316441	0.00325581	1686.5	0.00570532	0.00546396	0.00574791
	612.39	0.00375225	0.0068036	0.0134199	0.00418624	587.92	0.00777249	0.00558696	0.00690076	0.00520561	1733.5	0.000255659	0.000590031	0.000343588	0.000348317	1684.9	0.00355	0.00407	0.00382	0.0037	1684.9	0.00357	0.0039	0.00401	0.0034	1684.9	0.00316	0.00275	0.00285	0.00293	1684.9	0.0044107	0.00491072	0.0041266	0.00490055	1684.9	0.00448073	0.00407987	0.00444366	0.00460952	1684.9	0.00351843	0.00331254	0.00300309	0.00318829	1684.9	0.00565472	0.00539885	0.00575717
	612.3	0.00354019	0.0065272	0.0128452	0.00392804	587.86	0.00766572	0.00550273	0.00683208	0.00535582	1731.9	0.000240671	0.000494905	0.000330103	0.000330525	1683.3	0.00333	0.00417	0.00384	0.00369	1683.3	0.00336	0.00399	0.00414	0.00343	1683.3	0.00324	0.00263	0.00284	0.00257	1683.3	0.0043049	0.00501549	0.00402379	0.00498277	1683.3	0.00447618	0.00392275	0.00435702	0.00462921	1683.3	0.00350268	0.00305922	0.00281097	0.00308273	1683.3	0.00545576	0.00525008	0.00572121
	612.22	0.0032788	0.00611307	0.0122692	0.00362028	587.81	0.00742918	0.00546826	0.00670512	0.0054587	1730.3	0.000202206	0.000389967	0.000288238	0.000285793	1681.7	0.00323	0.00428	0.00388	0.00368	1681.7	0.00321	0.00414	0.0043	0.00341	1681.7	0.00335	0.00251	0.00282	0.00227	1681.7	0.00424155	0.00520215	0.00409065	0.00517042	1681.7	0.0044883	0.00383464	0.00426865	0.00464203	1681.7	0.00349601	0.0028782	0.00265035	0.00301255	1681.7	0.00519538	0.00521008	0.00568813
	612.13	0.00305704	0.00565398	0.0117999	0.00337228	587.75	0.0075249	0.00566221	0.00674742	0.00547778	1728.7	0.000163122	0.000526164	0.000252607	0.000245202	1680.1	0.00346	0.00456	0.00405	0.00399	1680.1	0.0034	0.00444	0.00463	0.00355	1680.1	0.00359	0.00261	0.0029	0.00232	1680.1	0.00448989	0.00554061	0.00439734	0.00568107	1680.1	0.00465867	0.00397629	0.00447349	0.00498269	1680.1	0.00360223	0.00296952	0.00270735	0.00306119	1680.1	0.00515417	0.00542321	0.00577298
	612.05	0.00289297	0.0053489	0.011591	0.00320635	587.7	0.00764572	0.00571787	0.00672598	0.00556058	1727.1	0.000115917	0.000600485	0.000202766	0.000184027	1678.5	0.00366	0.00487	0.0042	0.00434	1678.5	0.00361	0.0048	0.00504	0.00366	1678.5	0.00388	0.00282	0.00297	0.0025	1678.5	0.00478101	0.0059507	0.00469275	0.00639156	1678.5	0.00491474	0.00421956	0.00468361	0.0053922	1678.5	0.00376031	0.00307186	0.00280724	0.00313669	1678.5	0.00524341	0.00570028	0.0058449
	611.96	0.00289221	0.00528633	0.0115337	0.00318511	587.64	0.00735073	0.00533211	0.00629852	0.00518585	1725.5	4.85458e-05	0.000471377	0.000117874	9.62561e-05	1676.9	0.0038	0.00518	0.00436	0.00467	1676.9	0.00391	0.00524	0.00555	0.00381	1676.9	0.00422	0.00297	0.00313	0.00267	1676.9	0.0048921	0.00642534	0.00486982	0.00714762	1676.9	0.0051616	0.00433213	0.00477668	0.00590314	1676.9	0.00400525	0.00319931	0.00292398	0.00324909	1676.9	0.00535191	0.0060378	0.00611167
	611.88	0.00299583	0.00541827	0.011713	0.00335615	587.59	0.00709588	0.00515387	0.0062034	0.00493338	1724	1.03159e-05	0.000219478	6.49287e-05	4.16225e-05	1675.3	0.00381	0.00564	0.00457	0.00512	1675.3	0.00426	0.00587	0.0063	0.00416	1675.3	0.00471	0.00316	0.00327	0.00277	1675.3	0.00491332	0.007091	0.00519683	0.0082358	1675.3	0.00554181	0.00456703	0.00488585	0.00668174	1675.3	0.00435123	0.00319941	0.00308636	0.00339892	1675.3	0.0054482	0.00649401	0.00646527
	611.79	0.00307982	0.00547324	0.011706	0.00345121	587.53	0.00724561	0.00505138	0.00617006	0.00478737	1722.4	-8.49631e-06	0.000243818	4.22654e-05	1.64271e-05	1673.7	0.00433	0.00623	0.00495	0.00578	1673.7	0.00496	0.00665	0.00733	0.00466	1673.7	0.00536	0.00371	0.0035	0.00352	1673.7	0.0053837	0.00795199	0.00569887	0.00969966	1673.7	0.00612456	0.00500869	0.00529063	0.00784719	1673.7	0.00489937	0.00352467	0.0034554	0.00366769	1673.7	0.00595894	0.00728846	0.00710064
	611.71	0.00308583	0.00545019	0.0114964	0.00352288	587.48	0.00765946	0.00514432	0.00631344	0.00487908	1720.8	4.86179e-06	0.000342487	6.35903e-05	2.91227e-05	1672.1	0.00498	0.00694	0.00537	0.00663	1672.1	0.00578	0.00763	0.00856	0.0054	1672.1	0.00613	0.00432	0.00381	0.00446	1672.1	0.00603176	0.00900513	0.00653903	0.0113904	1672.1	0.00687605	0.00561733	0.00594194	0.00926055	1672.1	0.00559476	0.0039756	0.00397145	0.00403713	1672.1	0.00665789	0.0083919	0.00782527
	611.62	0.00311025	0.00526251	0.0109739	0.00347786	587.43	0.00795155	0.00532091	0.00656989	0.00496961	1719.2	1.2161e-05	0.000248144	7.23054e-05	3.85889e-05	1670.5	0.00535	0.00773	0.00572	0.00759	1670.5	0.00643	0.00864	0.00973	0.00617	1670.5	0.00692	0.00476	0.00408	0.0051	1670.5	0.00653412	0.0101013	0.00743826	0.012991	1670.5	0.00764778	0.00623707	0.00643752	0.0106988	1670.5	0.00627039	0.00419398	0.00437455	0.0043441	1670.5	0.00716899	0.00950812	0.00854908
	611.53	0.00304741	0.00498223	0.0103337	0.00333512	587.37	0.00829094	0.00548445	0.00667077	0.0050355	1717.6	-5.65183e-07	0.000303556	4.65589e-05	1.70179e-05	1668.9	0.00585	0.00849	0.00609	0.0085	1668.9	0.0071	0.00956	0.01068	0.00693	1668.9	0.00767	0.00518	0.00433	0.00581	1668.9	0.00722166	0.0111313	0.00848173	0.0143932	1668.9	0.00833394	0.00682309	0.00701605	0.0119619	1668.9	0.00690054	0.00453731	0.00474418	0.00463412	1668.9	0.00758975	0.010555	0.00928633
	611.45	0.00311559	0.00485181	0.0101115	0.00335845	587.32	0.00870336	0.00557015	0.00673731	0.00510288	1716	-1.81219e-05	0.000508651	1.32034e-05	-1.33169e-05	1667.3	0.00641	0.00927	0.00638	0.00949	1667.3	0.00762	0.01041	0.01137	0.00774	1667.3	0.00838	0.00566	0.00459	0.00647	1667.3	0.00795468	0.0120929	0.00961107	0.0156152	1667.3	0.00898412	0.00744015	0.00764315	0.0131379	1667.3	0.0074497	0.00493728	0.00509426	0.00491967	1667.3	0.00798948	0.011533	0.00989714
	611.36	0.00313096	0.00471688	0.00990809	0.00333246	587.26	0.00880292	0.005455	0.00657064	0.00514788	1714.4	-6.19647e-05	0.00048661	-6.84063e-05	-8.4256e-05	1665.7	0.00673	0.00995	0.00649	0.0103	1665.7	0.00789	0.01111	0.01174	0.00845	1665.7	0.00901	0.00603	0.00476	0.00686	1665.7	0.00846222	0.0128947	0.010594	0.016465	1665.7	0.00947718	0.00791411	0.00803895	0.0139218	1665.7	0.00788668	0.00512267	0.00529606	0.00511843	1665.7	0.00820986	0.0122659	0.0102811
	611.28	0.00314626	0.00457046	0.00964672	0.00323227	587.21	0.00842639	0.00502513	0.00603834	0.00473773	1712.8	-0.000150346	0.000270456	-0.000214674	-0.000208759	1664.1	0.00678	0.01046	0.00648	0.01095	1664.1	0.00799	0.01161	0.01184	0.00905	1664.1	0.00953	0.00631	0.0049	0.00714	1664.1	0.00861748	0.0134887	0.0113018	0.0168939	1664.1	0.00975979	0.00807464	0.00814325	0.0143644	1664.1	0.00819625	0.00522614	0.0053893	0.00526531	1664.1	0.00826832	0.0126482	0.0105443
	611.19	0.00310517	0.00442915	0.0094887	0.00303932	587.15	0.00826658	0.00469635	0.00579913	0.00438078	1711.2	-0.000215746	6.40448e-05	-0.000331313	-0.00031066	1662.5	0.00672	0.01097	0.0064	0.01153	1662.5	0.00817	0.01204	0.01186	0.00969	1662.5	0.01002	0.00667	0.00499	0.00757	1662.5	0.00870755	0.0140163	0.0119861	0.0172567	1662.5	0.0100144	0.00828733	0.00820571	0.0147062	1662.5	0.00849096	0.00534958	0.00554459	0.00544903	1662.5	0.00837256	0.0128941	0.0106594
	611.11	0.00303133	0.00429528	0.0092408	0.00284357	587.1	0.0084448	0.00483944	0.0059887	0.00438896	1709.7	-0.000219679	4.78533e-05	-0.000356853	-0.000331826	1660.9	0.00705	0.01146	0.00634	0.01224	1660.9	0.00858	0.01246	0.01193	0.01038	1660.9	0.01047	0.00717	0.00508	0.00835	1660.9	0.00899978	0.0145212	0.0127867	0.0176642	1660.9	0.0103329	0.00867201	0.00845763	0.0150824	1660.9	0.00885329	0.00577509	0.005905	0.00573537	1660.9	0.00865198	0.0132085	0.0106706
	611.02	0.00298771	0.00426644	0.00920134	0.00274031	587.04	0.00873062	0.00523424	0.00640732	0.00454508	1708.1	-0.000194609	1.59582e-06	-0.000346658	-0.000315665	1659.3	0.00725	0.01191	0.00626	0.01292	1659.3	0.00888	0.01284	0.01201	0.01098	1659.3	0.01079	0.00743	0.00514	0.00889	1659.3	0.00926461	0.0149354	0.0135998	0.0180093	1659.3	0.0106482	0.00911892	0.00880141	0.0154155	1659.3	0.00921675	0.0061107	0.00630124	0.00604859	1659.3	0.00894294	0.0135442	0.0105071
	610.94	0.00279785	0.00399974	0.00877342	0.00243783	586.99	0.00854937	0.0056302	0.00686441	0.0049351	1706.5	-0.000168917	-0.000240855	-0.000331112	-0.000295233	1657.7	0.00704	0.01214	0.00604	0.01318	1657.7	0.0088	0.0129	0.01184	0.0111	1657.7	0.01078	0.00723	0.00507	0.00872	1657.7	0.00909269	0.0149661	0.0137367	0.0178626	1657.7	0.010657	0.00921689	0.00870722	0.0153625	1657.7	0.00937793	0.00605263	0.00640971	0.00613682	1657.7	0.00880766	0.0134379	0.0100943
	610.85	0.00249735	0.00371301	0.00836775	0.0020948	586.93	0.00851099	0.00585164	0.00706629	0.00521924	1704.9	-0.000154925	-0.000353187	-0.000334735	-0.000297848	1656.1	0.0068	0.01193	0.00586	0.01291	1656.1	0.00852	0.01248	0.01128	0.01061	1656.1	0.01044	0.00685	0.0049	0.00819	1656.1	0.00876463	0.0145066	0.0131783	0.0171424	1656.1	0.0102732	0.00885765	0.00843745	0.014765	1656.1	0.00928475	0.0059008	0.00623951	0.00598253	1656.1	0.00836429	0.0128138	0.00952025
	610.76	0.0023709	0.0035559	0.00809815	0.00191734	586.88	0.00917953	0.00624472	0.00755922	0.00575006	1703.3	-0.000105675	-0.00012778	-0.000291146	-0.00025225	1654.5	0.00693	0.01152	0.00574	0.01238	1654.5	0.00828	0.01185	0.01064	0.00997	1654.5	0.00988	0.00654	0.00476	0.00779	1654.5	0.00864389	0.0138165	0.0123891	0.0162436	1654.5	0.00978262	0.0083465	0.00826586	0.0140129	1654.5	0.00905257	0.0058325	0.00598371	0.00575469	1654.5	0.00807168	0.0120266	0.00893161
	610.68	0.00217449	0.00332522	0.00778107	0.00180705	586.83	0.00928483	0.006708	0.00804852	0.00619147	1701.7	-4.61326e-05	-0.000153594	-0.000248812	-0.00020579	1652.9	0.00662	0.01086	0.00553	0.01144	1652.9	0.00747	0.01098	0.00975	0.00897	1652.9	0.00907	0.00582	0.00448	0.00653	1652.9	0.00808422	0.0128137	0.0111319	0.01486	1652.9	0.00901038	0.00755629	0.00774114	0.0128313	1652.9	0.0085019	0.00521033	0.00530941	0.00524933	1652.9	0.00739484	0.0108963	0.00819388
	610.59	0.00202351	0.00310941	0.00752196	0.00169309	586.77	0.00954758	0.00698196	0.00836328	0.00609436	1700.1	1.63995e-05	-0.000141984	-0.000210332	-0.000163127	1651.3	0.00615	0.01001	0.00528	0.01032	1651.3	0.00657	0.00994	0.00875	0.00783	1651.3	0.00812	0.0051	0.00417	0.00537	1651.3	0.00739073	0.0116246	0.00972337	0.0132443	1651.3	0.0081096	0.00658959	0.00701199	0.0114118	1651.3	0.00772559	0.00450284	0.00450283	0.00463591	1651.3	0.00670299	0.00960337	0.00749867
	610.51	0.00193134	0.0030393	0.00747736	0.00155707	586.72	0.00976987	0.00712628	0.0085607	0.00601074	1698.5	9.36637e-05	-0.000117824	-0.000169759	-0.0001295	1649.7	0.00577	0.00905	0.00501	0.00901	1649.7	0.0059	0.00887	0.00779	0.00677	1649.7	0.00719	0.00452	0.0039	0.00456	1649.7	0.00675375	0.0104007	0.00826567	0.0115926	1649.7	0.00721405	0.00570407	0.00635871	0.00992205	1649.7	0.00695795	0.00398175	0.0038002	0.00410624	1649.7	0.0062269	0.00841635	0.00696709
	610.42	0.00198047	0.00317075	0.00761626	0.00161967	586.66	0.00986695	0.00776151	0.00912245	0.00599373	1696.9	0.000244103	-0.000153686	-6.16709e-05	-1.85512e-05	1648.1	0.00528	0.00819	0.00476	0.00791	1648.1	0.00522	0.00794	0.0069	0.00593	1648.1	0.00636	0.00394	0.00363	0.00372	1648.1	0.00606543	0.00931245	0.00717387	0.0101214	1648.1	0.00648781	0.00512318	0.00575504	0.00865607	1648.1	0.0062891	0.00356552	0.00331345	0.00373491	1648.1	0.00577664	0.0075158	0.00656123
	610.34	0.00214283	0.00341181	0.00808396	0.00180843	586.61	0.00972799	0.0082717	0.00956143	0.00611283	1695.3	0.000405235	-0.000291072	2.32349e-05	6.91594e-05	1646.5	0.00458	0.00747	0.00447	0.00698	1646.5	0.00462	0.00715	0.00617	0.00535	1646.5	0.00568	0.00343	0.00342	0.00306	1646.5	0.00546642	0.00840456	0.0064231	0.0088854	1646.5	0.00604624	0.00494574	0.00530139	0.00771882	1646.5	0.00594144	0.00329332	0.00325801	0.00364674	1646.5	0.00545174	0.00695756	0.00632671
	610.25	0.00226171	0.00363005	0.00842898	0.00193145	586.55	0.00978629	0.00859775	0.0098507	0.0063179	1693.7	0.000569532	-0.000285389	8.92448e-05	0.000132506	1644.9	0.00425	0.0068	0.00422	0.00614	1644.9	0.00425	0.00643	0.00554	0.00483	1644.9	0.00514	0.00319	0.00329	0.00285	1644.9	0.0050636	0.00759737	0.00576704	0.00781734	1644.9	0.0058229	0.00507683	0.00508876	0.00709033	1644.9	0.00600793	0.0035978	0.00378377	0.00392489	1644.9	0.0054458	0.00665589	0.0062215
	610.17	0.0024533	0.00391491	0.00887997	0.00219736	586.5	0.010021	0.00883834	0.010134	0.0067661	1692.1	0.000753977	-0.000216749	0.000158303	0.000198948	1643.3	0.00392	0.00619	0.00404	0.00553	1643.3	0.00398	0.00579	0.00501	0.00443	1643.3	0.00474	0.00302	0.00319	0.0028	1643.3	0.00482648	0.00695682	0.00529409	0.00698867	1643.3	0.00584219	0.00553851	0.00511648	0.00685518	1643.3	0.00640882	0.00413028	0.00473382	0.0044856	1643.3	0.00557573	0.00658756	0.00618589
	610.08	0.00249872	0.0038583	0.00873639	0.00218156	586.45	0.0106084	0.00895426	0.0103604	0.00697459	1690.5	0.000955151	1.49893e-06	0.000226627	0.000271476	1641.7	0.00407	0.00574	0.00403	0.00507	1641.7	0.00407	0.00533	0.00471	0.00434	1641.7	0.00451	0.00317	0.00322	0.00327	1641.7	0.00496213	0.00653922	0.00512599	0.00652991	1641.7	0.00607601	0.00625366	0.00543301	0.00695966	1641.7	0.00707486	0.00512802	0.00601514	0.00529338	1641.7	0.00608361	0.00683038	0.00630854
	610	0.00237752	0.00362717	0.00847761	0.00213601	586.39	0.0105782	0.00891343	0.0103365	0.00698152	1688.9	0.00114974	-0.000122853	0.000266067	0.000319483	1640.1	0.00381	0.00533	0.00395	0.00467	1640.1	0.00375	0.00491	0.00438	0.00418	1640.1	0.00424	0.00303	0.00313	0.00306	1640.1	0.00478006	0.00616006	0.00493712	0.00605367	1640.1	0.00621004	0.00672891	0.00544224	0.00694983	1640.1	0.00750901	0.00555263	0.00688291	0.00586514	1640.1	0.00620389	0.0068354	0.00614735
	609.91	0.00232424	0.00343611	0.00819437	0.00206214	586.34	0.01077	0.00857013	0.0100466	0.00671994	1687.3	0.00133493	-0.000135857	0.000301455	0.000366724	1638.5	0.00374	0.00493	0.0039	0.00433	1638.5	0.0036	0.00452	0.00407	0.00397	1638.5	0.00398	0.00297	0.00305	0.003	1638.5	0.00477347	0.00583188	0.00480476	0.00567713	1638.5	0.00619448	0.00684158	0.0054077	0.00676316	1638.5	0.0076296	0.00583802	0.0073144	0.00614177	1638.5	0.00635545	0.00678637	0.00600092
	609.82	0.0023381	0.00343059	0.00811568	0.0020316	586.28	0.0110097	0.00825869	0.00974964	0.0062914	1685.7	0.00153689	-0.000216304	0.000354164	0.000450422	1636.9	0.00364	0.00453	0.00385	0.00398	1636.9	0.00342	0.00415	0.00381	0.00368	1636.9	0.00368	0.00285	0.00295	0.00278	1636.9	0.00465749	0.00550693	0.00454356	0.00533135	1636.9	0.00591436	0.00648292	0.00519412	0.00628878	1636.9	0.0073068	0.00565814	0.00704263	0.00598021	1636.9	0.00621992	0.00646802	0.00591319
	609.74	0.00221282	0.00318417	0.00776022	0.00184007	586.23	0.0108759	0.00829774	0.00967648	0.00608164	1684.2	0.00178786	-0.00036375	0.000476357	0.000629595	1635.3	0.00334	0.00424	0.00377	0.00375	1635.3	0.00316	0.00386	0.00357	0.00339	1635.3	0.00335	0.00265	0.00281	0.0023	1635.3	0.00438257	0.00522092	0.00438761	0.00501846	1635.3	0.00547415	0.00579682	0.00479306	0.00572623	1635.3	0.00658013	0.0049916	0.0061963	0.00541091	1635.3	0.00580113	0.00601894	0.00558719
	609.65	0.00231237	0.00326573	0.00779295	0.00186195	586.17	0.010985	0.00838622	0.00966547	0.00608101	1682.5	0.0020736	-0.000331983	0.000659241	0.000869843	1633.7	0.0032	0.00399	0.00368	0.00349	1633.7	0.00308	0.00361	0.00337	0.00314	1633.7	0.00304	0.00253	0.00269	0.002	1633.7	0.00421832	0.00496233	0.00420833	0.00474294	1633.7	0.00498987	0.00501074	0.00444585	0.0050665	1633.7	0.00567446	0.00427059	0.00510916	0.00467243	1633.7	0.00544467	0.00555633	0.00538704
	609.57	0.00247412	0.00343877	0.00784597	0.0019899	586.12	0.0112787	0.0085849	0.00987815	0.00620376	1681	0.00241878	-3.70153e-05	0.000933952	0.00121408	1632.1	0.00345	0.0038	0.00368	0.00333	1632.1	0.0033	0.00349	0.00332	0.00298	1632.1	0.00282	0.00266	0.00267	0.00209	1632.1	0.00431671	0.00476597	0.00416746	0.00459189	1632.1	0.00460827	0.00435238	0.00438345	0.00458489	1632.1	0.00487049	0.00385839	0.00418392	0.00401568	1632.1	0.00535123	0.00523627	0.00532979
	609.48	0.00272093	0.00370703	0.0080756	0.00230917	586.06	0.0113008	0.00825239	0.0097012	0.00604601	1679.4	0.00278427	0.000148922	0.00123646	0.00160018	1630.5	0.00341	0.0036	0.0036	0.00314	1630.5	0.00333	0.00335	0.00325	0.00278	1630.5	0.00259	0.00251	0.00259	0.00208	1630.5	0.0042452	0.00453763	0.00392941	0.00435152	1630.5	0.00422842	0.00373624	0.0042102	0.00413962	1630.5	0.0041162	0.0033103	0.00329692	0.00340327	1630.5	0.00511152	0.0049114	0.00513577
	609.4	0.00282781	0.00368068	0.00785852	0.00237566	586.01	0.0113427	0.00778556	0.0092785	0.0060414	1677.8	0.00323806	0.000574858	0.00163642	0.00209348	1628.8	0.00373	0.00344	0.00367	0.003	1628.8	0.00364	0.00327	0.00321	0.00273	1628.8	0.00247	0.00259	0.00263	0.0026	1628.8	0.00437445	0.0043682	0.00381656	0.00425065	1628.8	0.00403401	0.00345098	0.00426808	0.00391505	1628.8	0.00363691	0.00324259	0.00279787	0.00305609	1628.8	0.0052807	0.0048623	0.00518346
	609.31	0.00299467	0.0038823	0.0080701	0.00265839	585.95	0.0112087	0.00735649	0.00894941	0.00597246	1676.2	0.0038029	0.000998374	0.00214762	0.00271677	1627.2	0.00385	0.00337	0.00371	0.0029	1627.2	0.00366	0.00322	0.00319	0.00276	1627.2	0.00239	0.00251	0.00264	0.00287	1627.2	0.00436617	0.00423998	0.00369486	0.00415263	1627.2	0.00392141	0.00326808	0.00421412	0.00378034	1627.2	0.00329889	0.00301966	0.00246898	0.00281335	1627.2	0.00533277	0.00482076	0.00519576
	609.23	0.00331455	0.00419956	0.00836389	0.00300646	585.9	0.0113468	0.00702854	0.00856043	0.00624834	1674.6	0.00446313	0.00158884	0.00275831	0.00346043	1625.6	0.00389	0.00332	0.00373	0.0029	1625.6	0.00373	0.00316	0.00316	0.00279	1625.6	0.00237	0.00254	0.0027	0.00314	1625.6	0.00444552	0.00413791	0.00365778	0.00404209	1625.6	0.00387683	0.00324146	0.00422461	0.00374608	1625.6	0.0031586	0.00302236	0.0023619	0.00274515	1625.6	0.00544693	0.00494577	0.00529666
	609.14	0.00360438	0.00457296	0.00873177	0.00332504	585.85	0.0115533	0.00688334	0.0083639	0.00628849	1673	0.00518974	0.00216477	0.00343916	0.00428999	1624	0.00396	0.00338	0.0038	0.00314	1624	0.0038	0.00321	0.00322	0.00298	1624	0.00246	0.0026	0.00276	0.00327	1624	0.0045921	0.00415671	0.00385155	0.00412521	1624	0.00402042	0.00352646	0.00444564	0.00390744	1624	0.00323993	0.00319632	0.00257663	0.00287499	1624	0.0057133	0.00518456	0.00547111
	609.05	0.00370285	0.00472798	0.0088196	0.00337635	585.79	0.0116651	0.00700938	0.00818864	0.00660362	1671.4	0.00591647	0.00262474	0.0041302	0.00514465	1622.4	0.004	0.00355	0.00381	0.00349	1622.4	0.00391	0.00335	0.00335	0.00329	1622.4	0.00261	0.00278	0.00283	0.00341	1622.4	0.00471416	0.00426714	0.00417874	0.00430574	1622.4	0.00429531	0.00399091	0.00466986	0.00429675	1622.4	0.00345621	0.00345668	0.00301444	0.00314341	1622.4	0.00597936	0.00553317	0.00555747
	608.97	0.00377998	0.00489451	0.00890432	0.00337802	585.74	0.0117977	0.00736319	0.00831823	0.00673569	1669.8	0.00661221	0.00310928	0.00482455	0.00599324	1620.8	0.00422	0.00379	0.00385	0.00385	1620.8	0.00401	0.00356	0.00354	0.00369	1620.8	0.00282	0.00302	0.0029	0.00352	1620.8	0.00488694	0.00446717	0.00457767	0.00455867	1620.8	0.00464698	0.00463681	0.00496255	0.00477586	1620.8	0.00372773	0.00381218	0.00357958	0.00349835	1620.8	0.00629175	0.00590029	0.00577289
	608.88	0.00379576	0.00497008	0.00887816	0.00338704	585.68	0.0118833	0.00740936	0.00832095	0.00650183	1668.2	0.00720594	0.00345089	0.00543556	0.00676555	1619.2	0.0044	0.00397	0.00388	0.00412	1619.2	0.00417	0.00375	0.00374	0.00399	1619.2	0.00299	0.00332	0.00297	0.00375	1619.2	0.00508321	0.00464164	0.00494554	0.00475715	1619.2	0.00494496	0.00517016	0.00520103	0.00515126	1619.2	0.00397441	0.00410678	0.00405415	0.00379096	1619.2	0.00650503	0.00616672	0.00590884
	608.8	0.00377974	0.0049872	0.00891042	0.00342433	585.63	0.0113553	0.00691621	0.00784775	0.0058395	1666.6	0.00766062	0.00351294	0.00592452	0.00740381	1617.6	0.00408	0.00401	0.00375	0.0042	1617.6	0.00386	0.0038	0.0038	0.004	1617.6	0.00303	0.00316	0.0029	0.00321	1617.6	0.00488468	0.00469143	0.00501388	0.00476687	1617.6	0.00499856	0.00532342	0.00509683	0.00523788	1617.6	0.00392572	0.00381353	0.00403007	0.00378475	1617.6	0.00616845	0.00609395	0.00580032
	608.71	0.00383041	0.00510871	0.00902621	0.00358131	585.57	0.0108652	0.00637707	0.00733216	0.00534659	1665	0.00804717	0.00360368	0.00636357	0.00799178	1616	0.00383	0.00394	0.0037	0.00406	1616	0.00358	0.00374	0.00372	0.00385	1616	0.00295	0.00296	0.00283	0.00275	1616	0.00465551	0.00464252	0.00491587	0.00462637	1616	0.00489283	0.00516676	0.00492077	0.00503688	1616	0.00372958	0.00352694	0.00372307	0.00361728	1616	0.00589493	0.00587178	0.00572908
	608.63	0.00390046	0.00539886	0.00944239	0.00388988	585.52	0.0103812	0.00576627	0.0068797	0.00483967	1663.4	0.00836952	0.00382553	0.00675991	0.00852295	1614.4	0.00365	0.00381	0.00366	0.00376	1614.4	0.00333	0.00359	0.00359	0.00367	1614.4	0.00282	0.00276	0.00274	0.00255	1614.4	0.00448365	0.00451603	0.00467532	0.00446894	1614.4	0.00465596	0.00473923	0.00464606	0.00469012	1614.4	0.00343048	0.00311106	0.00321982	0.00330836	1614.4	0.00564738	0.00557278	0.00558941
	608.54	0.00408492	0.00576892	0.00990847	0.00418454	585.46	0.0104825	0.00561169	0.00674766	0.00520879	1661.8	0.00862926	0.00423339	0.00710438	0.00898006	1612.8	0.00359	0.00369	0.00364	0.0036	1612.8	0.00331	0.00348	0.00347	0.00345	1612.8	0.00269	0.00271	0.00269	0.00246	1612.8	0.00453731	0.00441693	0.00460337	0.00438558	1612.8	0.00442153	0.00432169	0.00454618	0.00436358	1612.8	0.00314984	0.00285384	0.00276879	0.00302345	1612.8	0.00549142	0.00544271	0.0054602
	608.46	0.00424116	0.00606437	0.0102359	0.00450487	585.41	0.0105496	0.00571802	0.00692643	0.00532175	1660.2	0.00875362	0.00450062	0.00730161	0.00924609	1611.1	0.00364	0.00364	0.00367	0.00359	1611.1	0.00341	0.00345	0.00344	0.00339	1611.1	0.00263	0.00263	0.00265	0.00244	1611.1	0.00460886	0.00439667	0.00471352	0.00442781	1611.1	0.00430336	0.00410065	0.00455488	0.00424195	1611.1	0.00300792	0.00276059	0.00251233	0.00285812	1611.1	0.00554394	0.00544184	0.00544209
	608.37	0.0043762	0.00623259	0.0104073	0.00470074	585.36	0.0106927	0.00603767	0.00710637	0.00542757	1658.6	0.008674	0.00464675	0.00727362	0.00924241	1609.5	0.00376	0.00367	0.00373	0.00364	1609.5	0.00366	0.00352	0.00351	0.00348	1609.5	0.00263	0.00268	0.00266	0.00271	1609.5	0.00473253	0.00445945	0.00483595	0.00454743	1609.5	0.00431454	0.00402706	0.00460456	0.00425001	1609.5	0.00299114	0.00287493	0.00251606	0.00286215	1609.5	0.00566117	0.00552786	0.00555633
	608.28	0.00446063	0.0062813	0.0104882	0.00477523	585.3	0.0111299	0.0065051	0.00758512	0.00554985	1657	0.00837919	0.00459201	0.00702233	0.0089486	1607.9	0.00397	0.00378	0.0038	0.00386	1607.9	0.00382	0.00365	0.00365	0.00369	1607.9	0.00272	0.00275	0.00268	0.00292	1607.9	0.00486655	0.00461295	0.00505723	0.00473378	1607.9	0.0044427	0.00417446	0.00474493	0.00442405	1607.9	0.00311123	0.0030514	0.00274061	0.00301974	1607.9	0.00574227	0.00559969	0.0056757
	608.2	0.00457011	0.00633171	0.0104796	0.00489094	585.25	0.0112581	0.00690343	0.00790976	0.00587768	1655.4	0.00784352	0.00420639	0.00649166	0.00833365	1606.3	0.00406	0.00391	0.00386	0.00404	1606.3	0.00407	0.00379	0.00384	0.00392	1606.3	0.00282	0.00285	0.00276	0.00315	1606.3	0.00500919	0.00479913	0.00532352	0.00497767	1606.3	0.00462985	0.00444151	0.00486034	0.00463839	1606.3	0.00332005	0.00330063	0.00310229	0.00328835	1606.3	0.00590683	0.00574819	0.00589807
	608.12	0.00472572	0.00639078	0.0104581	0.0050755	585.19	0.011235	0.00737098	0.00841935	0.00621696	1653.8	0.00712601	0.00351921	0.00576926	0.00748091	1604.7	0.00395	0.00402	0.00385	0.00417	1604.7	0.00396	0.00389	0.00396	0.00403	1604.7	0.00287	0.00271	0.00277	0.00269	1604.7	0.00497233	0.00495609	0.0055227	0.00517181	1604.7	0.00476486	0.00467213	0.00480524	0.00479232	1604.7	0.00346235	0.00326176	0.00340223	0.00351203	1604.7	0.00573637	0.00578891	0.00590302
	608.03	0.00487628	0.00649422	0.0104308	0.00524631	585.14	0.0111884	0.00785384	0.00883952	0.00641159	1652.2	0.00629778	0.00272276	0.00491414	0.00648192	1603.1	0.00376	0.00398	0.00383	0.00412	1603.1	0.00373	0.00383	0.0039	0.00391	1603.1	0.00283	0.00256	0.00277	0.00237	1603.1	0.00487075	0.00495977	0.00547901	0.00514723	1603.1	0.00478988	0.00475546	0.00470021	0.00472916	1603.1	0.00357196	0.0033029	0.00365149	0.00369651	1603.1	0.00550454	0.0056934	0.00586511
	607.94	0.00511094	0.006736	0.0105077	0.00550406	585.08	0.0114806	0.00839431	0.00933075	0.00721287	1650.5	0.00544832	0.00197687	0.00405094	0.00546014	1601.5	0.00362	0.0039	0.00378	0.00389	1601.5	0.00353	0.00371	0.00374	0.00376	1601.5	0.00276	0.00248	0.00276	0.00218	1601.5	0.00482064	0.00486828	0.00528108	0.00504465	1601.5	0.00480687	0.0048154	0.00460271	0.0046575	1601.5	0.00369862	0.00334388	0.00391312	0.00389836	1601.5	0.00537368	0.00559829	0.00570065
	607.86	0.0051752	0.00676015	0.0104277	0.0055037	585.03	0.011955	0.00910745	0.00997384	0.00834895	1648.9	0.00465868	0.00147909	0.00327846	0.00451505	1599.8	0.00375	0.00377	0.00379	0.00367	1599.8	0.00346	0.00356	0.00357	0.00352	1599.8	0.0027	0.00253	0.00274	0.00217	1599.8	0.00489341	0.0047105	0.00499536	0.00487737	1599.8	0.00481623	0.00491499	0.00465334	0.00456147	1599.8	0.00386483	0.00358759	0.00431356	0.0041591	1599.8	0.00533338	0.00555009	0.00558027
	607.77	0.00538084	0.00694895	0.0105024	0.00563125	584.97	0.0125107	0.00980348	0.0106777	0.00932386	1647.3	0.00397243	0.00102733	0.00262826	0.00368845	1598.2	0.00372	0.0036	0.00374	0.00339	1598.2	0.00331	0.00335	0.00332	0.00326	1598.2	0.00262	0.00247	0.00272	0.00212	1598.2	0.00472542	0.00446085	0.00451472	0.00449361	1598.2	0.00476267	0.00498501	0.00459474	0.00439702	1598.2	0.00405788	0.00382241	0.00468934	0.00444919	1598.2	0.005335	0.00540791	0.00552611
	607.69	0.00562445	0.00706658	0.0104721	0.00570797	584.92	0.0128347	0.0105166	0.0112257	0.00992295	1645.7	0.00341714	0.000676903	0.00214335	0.00303277	1596.6	0.00357	0.00346	0.00371	0.00314	1596.6	0.00323	0.0032	0.00313	0.00313	1596.6	0.00263	0.00252	0.00271	0.00223	1596.6	0.00443683	0.00422239	0.00401271	0.00403834	1596.6	0.00476366	0.00510812	0.00454246	0.00427725	1596.6	0.00432576	0.00412747	0.00524413	0.00482979	1596.6	0.00527671	0.00530241	0.00548961
	607.6	0.0059479	0.00733171	0.0107257	0.00595992	584.86	0.0135247	0.01135	0.0120018	0.010847	1644.1	0.0030084	0.000447882	0.00183854	0.00255488	1595	0.00359	0.00351	0.00373	0.00322	1595	0.00326	0.00321	0.00308	0.00324	1595	0.0028	0.00272	0.00277	0.00253	1595	0.00426977	0.00414245	0.00377423	0.00379915	1595	0.00496742	0.00559184	0.0046596	0.00445431	1595	0.00480932	0.00468187	0.00613518	0.00543418	1595	0.00533314	0.00535585	0.00554798
	607.52	0.0063073	0.00774674	0.0110214	0.00629378	584.81	0.0139766	0.0125713	0.0131138	0.0118621	1642.5	0.00271743	0.000249097	0.00166015	0.00222355	1593.4	0.00375	0.00386	0.00378	0.0037	1593.4	0.00357	0.00351	0.00332	0.00381	1593.4	0.00321	0.00311	0.00292	0.00304	1593.4	0.00427084	0.00433824	0.00400528	0.00394981	1593.4	0.00550864	0.00661207	0.00495487	0.00504215	1593.4	0.00555891	0.00552018	0.00748658	0.00635255	1593.4	0.00579978	0.00582015	0.00590792
	607.43	0.00655071	0.00804252	0.0111636	0.00651058	584.75	0.0145448	0.0139061	0.0143906	0.0125795	1640.9	0.00245812	0.00013442	0.00151658	0.00195895	1591.8	0.00404	0.00442	0.00388	0.00444	1591.8	0.00391	0.00402	0.00371	0.00457	1591.8	0.00378	0.00359	0.00315	0.0037	1591.8	0.00450248	0.00473848	0.00456695	0.00439889	1591.8	0.00625376	0.00801433	0.00545562	0.00589305	1591.8	0.00650732	0.00650797	0.00919567	0.00749503	1591.8	0.00638614	0.00657588	0.00640243
	607.35	0.00671941	0.00822965	0.011204	0.00671843	584.7	0.0154734	0.0157018	0.0160518	0.0137564	1639.3	0.00221008	0.00019468	0.00137989	0.00172902	1590.2	0.00457	0.0053	0.00409	0.00573	1590.2	0.00457	0.00482	0.00438	0.00579	1590.2	0.0046	0.00433	0.00346	0.00467	1590.2	0.00505786	0.00545305	0.00575003	0.00527632	1590.2	0.00733405	0.00993127	0.00631816	0.00726111	1590.2	0.00764399	0.00776978	0.0112083	0.00885024	1590.2	0.00717037	0.00764288	0.00711371
	607.26	0.00668186	0.00824685	0.0111128	0.0068524	584.65	0.0162226	0.0172602	0.01751	0.0153018	1637.7	0.00187333	0.000181311	0.00113589	0.00142482	1588.5	0.00517	0.00624	0.00434	0.00702	1588.5	0.00517	0.00567	0.0051	0.0071	1588.5	0.00546	0.005	0.00375	0.0056	1588.5	0.00568444	0.00622659	0.00687462	0.00618418	1588.5	0.00838919	0.0117257	0.00719208	0.00858612	1588.5	0.00871264	0.00888676	0.0130667	0.0101173	1588.5	0.00789787	0.00868699	0.0077528
	607.17	0.00629836	0.00796691	0.0108785	0.00673194	584.59	0.0169829	0.0184652	0.0186323	0.0165021	1636.1	0.00144412	0.00017471	0.000800972	0.00103294	1586.9	0.00574	0.007	0.0046	0.00827	1586.9	0.00573	0.00637	0.00575	0.00821	1586.9	0.00622	0.00559	0.004	0.00646	1586.9	0.00626428	0.00686249	0.00770779	0.00693234	1586.9	0.00917025	0.01304	0.00789242	0.00960035	1586.9	0.00948402	0.00969118	0.0143672	0.0110232	1586.9	0.00845576	0.00950249	0.00832167
	607.09	0.00587803	0.00770708	0.0106513	0.00655276	584.54	0.0176992	0.0195462	0.0197648	0.0179255	1634.5	0.00099126	0.000102648	0.000438853	0.000629668	1585.3	0.0061	0.00749	0.0048	0.00915	1585.3	0.00607	0.00686	0.00622	0.00888	1585.3	0.00672	0.00595	0.00416	0.00695	1585.3	0.00662915	0.00727945	0.00821245	0.00736343	1585.3	0.0095547	0.0136547	0.00832755	0.0101342	1585.3	0.00981311	0.0100105	0.0148339	0.0113937	1585.3	0.0088381	0.00994924	0.00872967
	607	0.00555981	0.00754745	0.0105391	0.00651446	584.48	0.0182032	0.0207721	0.0209489	0.0190011	1632.9	0.000561424	-0.00015505	9.92411e-05	0.000261402	1583.7	0.006	0.0076	0.00484	0.00939	1583.7	0.00607	0.007	0.00638	0.00906	1583.7	0.00684	0.00594	0.00419	0.00698	1583.7	0.006545	0.00735739	0.00815133	0.00739575	1583.7	0.00941438	0.0132536	0.00819053	0.0100807	1583.7	0.00954232	0.00959356	0.0143218	0.0110531	1583.7	0.00863303	0.0098416	0.00864957
	606.92	0.00534816	0.00740844	0.0104866	0.00656414	584.43	0.0188232	0.0220463	0.0223998	0.0203762	1631.3	0.000181722	-0.000351974	-0.000207555	-7.21992e-05	1582.1	0.00582	0.00727	0.00481	0.00893	1582.1	0.00579	0.00673	0.00617	0.00859	1582.1	0.00656	0.0057	0.00411	0.00669	1582.1	0.00633029	0.00705952	0.00751169	0.00706122	1582.1	0.00879041	0.0120402	0.00768645	0.00940263	1582.1	0.00879549	0.00881166	0.0129914	0.0101459	1582.1	0.0081781	0.0091895	0.00824255
	606.83	0.00535018	0.00750711	0.0105514	0.00677438	584.37	0.0200485	0.0241965	0.0249077	0.0219342	1629.7	-4.65098e-05	-0.000392714	-0.000364784	-0.00024683	1580.5	0.00548	0.00672	0.00467	0.00813	1580.5	0.00539	0.00626	0.00578	0.00777	1580.5	0.00602	0.00528	0.00392	0.00605	1580.5	0.00601059	0.00660618	0.00684929	0.00659427	1580.5	0.0079299	0.0104635	0.00702907	0.00842425	1580.5	0.00776061	0.00773483	0.0111617	0.00891042	1580.5	0.00766662	0.00845296	0.00767533
	606.75	0.0054266	0.00760211	0.010523	0.00700505	584.32	0.0209762	0.0268959	0.0280604	0.0236357	1628.1	-0.000174244	-0.000523927	-0.000444566	-0.000330128	1578.8	0.00497	0.00607	0.00443	0.00709	1578.8	0.00494	0.00567	0.00527	0.00677	1578.8	0.0053	0.00473	0.00368	0.00524	1578.8	0.00565048	0.0060658	0.00615716	0.00605698	1578.8	0.0070078	0.00876711	0.0062922	0.00732006	1578.8	0.00662981	0.00654955	0.00920748	0.00755485	1578.8	0.00706644	0.00760073	0.00710465
	606.66	0.00569899	0.00778908	0.010478	0.00745774	584.26	0.0229516	0.030743	0.0327182	0.0264856	1626.5	-0.000142519	-0.000263104	-0.000357234	-0.00025446	1577.2	0.00482	0.00555	0.0043	0.00629	1577.2	0.00487	0.00523	0.00493	0.00604	1577.2	0.00468	0.00443	0.00351	0.00476	1577.2	0.0055402	0.00571843	0.00595017	0.00581718	1577.2	0.0063161	0.00747576	0.00586424	0.00656349	1577.2	0.00566762	0.00574877	0.00758384	0.00641115	1577.2	0.00675925	0.00695437	0.00659077
	606.58	0.00595955	0.00791202	0.0104057	0.00792774	584.21	0.0244345	0.0348424	0.0378042	0.0293178	1624.8	-5.85167e-05	-0.000207936	-0.000231036	-0.000147666	1575.6	0.00439	0.00499	0.00408	0.00535	1575.6	0.00441	0.0047	0.00447	0.0052	1575.6	0.00404	0.00378	0.00322	0.00379	1575.6	0.00515432	0.00532907	0.00549315	0.00536175	1575.6	0.00561278	0.00622269	0.00528205	0.00571283	1575.6	0.00476906	0.00472268	0.00596765	0.00530967	1575.6	0.00611535	0.00622899	0.00606074
	606.49	0.00617928	0.00804481	0.0104299	0.00836222	584.15	0.0262111	0.0394958	0.043262	0.0328493	1623.2	6.7312e-05	-0.000102102	-6.02139e-05	-8.63448e-06	1574	0.00403	0.00449	0.0039	0.0047	1574	0.00399	0.00424	0.00405	0.0045	1574	0.00352	0.00327	0.003	0.00313	1574	0.00482358	0.0049709	0.00505518	0.00490224	1574	0.00504533	0.00519661	0.00482821	0.00501288	1574	0.00406743	0.00392542	0.00462697	0.00440672	1574	0.00561023	0.00566348	0.00562387
	606.4	0.00624825	0.00807	0.0103459	0.00870691	584.1	0.0282752	0.0443342	0.0487442	0.0371022	1621.6	0.000203533	0.00012512	0.000125881	0.000144823	1572.4	0.00398	0.00414	0.00381	0.00427	1572.4	0.00382	0.00396	0.00381	0.00401	1572.4	0.00321	0.00299	0.00287	0.00291	1572.4	0.00472735	0.00478669	0.00490591	0.00467641	1572.4	0.00473202	0.0046363	0.00466445	0.00464082	1572.4	0.00364857	0.00347572	0.00374574	0.00382551	1572.4	0.00549912	0.00538329	0.00542476
	606.32	0.00633371	0.00813963	0.0103327	0.00903966	584.05	0.0297133	0.0488708	0.0534846	0.041065	1620	0.000266651	0.00015916	0.000220797	0.000218359	1570.7	0.00378	0.00385	0.00369	0.00393	1570.7	0.00356	0.0037	0.00356	0.00362	1570.7	0.00296	0.0027	0.00275	0.00264	1570.7	0.00456936	0.00461576	0.00467286	0.00441542	1570.7	0.00448315	0.00420813	0.00448134	0.0043227	1570.7	0.00333161	0.00304375	0.00307924	0.00335917	1570.7	0.00526205	0.005117	0.00518122
	606.23	0.00626816	0.00796906	0.0100129	0.00902764	583.99	0.0310188	0.0526939	0.0570652	0.0445893	1618.4	0.000218711	0.000124278	0.000174555	0.00016633	1569.1	0.00359	0.00359	0.0036	0.00349	1569.1	0.00331	0.00347	0.00333	0.00333	1569.1	0.00281	0.00257	0.00266	0.00237	1569.1	0.0044498	0.00444844	0.00434152	0.00411336	1569.1	0.00429999	0.0039407	0.00434579	0.00402192	1569.1	0.00316397	0.00285847	0.00273481	0.00312302	1569.1	0.00518683	0.00494294	0.0050832
	606.15	0.00608813	0.0076533	0.00956271	0.00890287	583.94	0.0323052	0.0563637	0.0601596	0.0478176	1616.8	0.000149396	2.36635e-05	0.000101706	0.000108712	1567.5	0.00343	0.00354	0.00354	0.00337	1567.5	0.00321	0.00341	0.00323	0.00327	1567.5	0.00277	0.00253	0.00262	0.00219	1567.5	0.00438859	0.00445336	0.00437038	0.00407495	1567.5	0.00432381	0.00402234	0.00431236	0.00405435	1567.5	0.00319143	0.00286977	0.00276335	0.00314373	1567.5	0.0052077	0.00503412	0.00505936
	606.06	0.00601937	0.00741803	0.00917033	0.0087642	583.88	0.0332151	0.0592857	0.0624677	0.0501648	1615.2	1.16612e-05	-0.000133277	-5.78072e-05	-3.08845e-05	1565.9	0.0035	0.00358	0.00356	0.0034	1565.9	0.00323	0.00338	0.00324	0.00334	1565.9	0.0028	0.0026	0.00262	0.00234	1565.9	0.00451236	0.00449695	0.00448582	0.00419045	1565.9	0.00448617	0.00427749	0.00440162	0.00417297	1565.9	0.00335071	0.00310154	0.00310282	0.00334342	1565.9	0.00535323	0.00518353	0.00515047
	605.98	0.00604929	0.00734262	0.00904531	0.00862432	583.83	0.0342319	0.0618427	0.0645113	0.0519454	1613.6	-0.000117515	-0.000208836	-0.000204367	-0.00015986	1564.3	0.00349	0.00363	0.00359	0.00349	1564.3	0.0033	0.00339	0.00325	0.0034	1564.3	0.00283	0.00269	0.00265	0.00247	1564.3	0.00451518	0.00454781	0.00464928	0.00433332	1564.3	0.0046545	0.00459117	0.00450362	0.00437368	1564.3	0.00355795	0.00337485	0.00356007	0.00363129	1564.3	0.00542776	0.00534635	0.00532365
	605.89	0.00606978	0.00723549	0.00885858	0.00839682	583.77	0.034889	0.064146	0.0665183	0.0524805	1612	-0.00017442	-0.000484785	-0.000268539	-0.000215325	1562.6	0.00333	0.00367	0.00356	0.00346	1562.6	0.0032	0.00338	0.00325	0.00342	1562.6	0.00279	0.00261	0.00264	0.00226	1562.6	0.0043654	0.00457352	0.00463653	0.00442382	1562.6	0.00479718	0.00490313	0.00449801	0.0045476	1562.6	0.00374643	0.00347705	0.00393638	0.00389958	1562.6	0.00535544	0.00548048	0.00552354
	605.81	0.00584642	0.00681162	0.00839909	0.00787883	583.72	0.0357868	0.0659603	0.0680232	0.0526129	1610.3	-0.000164753	-0.000368047	-0.000248354	-0.00020971	1561	0.0035	0.00362	0.00367	0.00344	1561	0.00329	0.00331	0.00322	0.00331	1561	0.00274	0.00266	0.00271	0.00257	1561	0.00448486	0.00449183	0.00444522	0.00442476	1561	0.00487248	0.00503124	0.0046438	0.00464078	1561	0.0039378	0.00385242	0.00430349	0.00413256	1561	0.00555995	0.00554672	0.00571175
	605.72	0.00562307	0.00651403	0.00805315	0.00744511	583.66	0.0366836	0.067277	0.0692812	0.0523862	1608.7	-5.58903e-05	-7.78744e-05	-9.6678e-05	-9.51212e-05	1559.4	0.00392	0.00369	0.00381	0.0036	1559.4	0.00356	0.00339	0.00333	0.00339	1559.4	0.00277	0.00283	0.00283	0.003	1559.4	0.00474822	0.0045347	0.00453411	0.00461364	1559.4	0.00498862	0.00526473	0.00489451	0.00489389	1559.4	0.00410738	0.00425918	0.00462816	0.0043391	1559.4	0.00596661	0.00584486	0.00594728
	605.63	0.00532989	0.00620618	0.00759398	0.00695904	583.61	0.0369914	0.0676512	0.0695365	0.0514766	1607.1	6.10812e-05	0.000237254	7.04826e-05	3.0792e-05	1557.8	0.00438	0.00383	0.00398	0.00387	1557.8	0.00396	0.00354	0.00353	0.0036	1557.8	0.00283	0.00306	0.00293	0.00346	1557.8	0.00509966	0.00463461	0.00478738	0.00486709	1557.8	0.00511137	0.00550053	0.00520583	0.00512549	1557.8	0.00422017	0.00460894	0.00482173	0.00442315	1557.8	0.00642537	0.00624114	0.00612776
	605.55	0.00489953	0.00578351	0.00699293	0.0062665	583.55	0.0369241	0.0667559	0.0684443	0.0493169	1605.5	0.000135115	0.000533666	0.000183948	0.0001167	1556.1	0.00469	0.00399	0.00408	0.00411	1556.1	0.00433	0.00372	0.00374	0.00388	1556.1	0.00291	0.00331	0.00304	0.00387	1556.1	0.00535817	0.00476049	0.00504441	0.00506688	1556.1	0.00519062	0.0055943	0.00542041	0.00525025	1556.1	0.0042212	0.00482447	0.0048713	0.00441907	1556.1	0.00682633	0.0065541	0.00628969
	605.46	0.00450645	0.00526131	0.0063558	0.00559489	583.5	0.0359466	0.0644556	0.0657729	0.0465974	1603.9	0.000143952	0.000641314	0.000219403	0.000128412	1554.5	0.00486	0.0041	0.00416	0.00433	1554.5	0.00456	0.00385	0.00389	0.00404	1554.5	0.00296	0.00344	0.00311	0.00405	1554.5	0.00552306	0.00488754	0.00527732	0.0052301	1554.5	0.00521319	0.00556538	0.00558329	0.00537476	1554.5	0.00416116	0.00488365	0.00475746	0.00430483	1554.5	0.00706256	0.0066892	0.00631005
	605.38	0.00433676	0.00499916	0.00605348	0.00520871	583.45	0.0340282	0.0607974	0.0617546	0.0431186	1602.3	8.76954e-05	0.000491101	0.000177314	7.2632e-05	1552.9	0.00483	0.00419	0.00415	0.00445	1552.9	0.00447	0.00387	0.00397	0.00408	1552.9	0.00297	0.00328	0.00306	0.00383	1552.9	0.00553705	0.00496341	0.00537621	0.00531958	1552.9	0.00519084	0.00541716	0.00559385	0.00536489	1552.9	0.00398516	0.00456903	0.00436745	0.00405866	1552.9	0.0069338	0.0066864	0.00620875
	605.29	0.00431974	0.00502792	0.00610055	0.00505478	583.39	0.0318043	0.0564029	0.0569345	0.0395719	1600.7	2.50963e-05	0.000253424	0.000132798	1.68868e-05	1551.3	0.00459	0.00419	0.00407	0.00447	1551.3	0.00432	0.00386	0.00395	0.00406	1551.3	0.00294	0.00309	0.00299	0.00347	1551.3	0.00544081	0.00501452	0.00543694	0.00531931	1551.3	0.00511954	0.005269	0.00550189	0.00532469	1551.3	0.00381669	0.00419741	0.00398787	0.00383197	1551.3	0.00666169	0.00657888	0.00612135
	605.21	0.00416494	0.0047505	0.00568224	0.00473681	583.34	0.0293515	0.0519097	0.0519427	0.0359782	1599.1	4.59208e-05	-4.03795e-05	0.000186615	5.46287e-05	1549.7	0.00431	0.00422	0.00397	0.00448	1549.7	0.00414	0.00386	0.00393	0.00407	1549.7	0.00293	0.00295	0.00291	0.00321	1549.7	0.00534326	0.00508546	0.00556473	0.00537969	1549.7	0.00510223	0.00520883	0.00541443	0.00530587	1549.7	0.00368896	0.0038973	0.00372884	0.00368503	1549.7	0.00642475	0.00649613	0.00603905
	605.12	0.00389253	0.00428631	0.00510999	0.00430089	583.28	0.0270842	0.0473747	0.0467107	0.0323129	1597.5	0.000146184	-0.000159562	0.000348051	0.000163591	1548	0.0041	0.00411	0.00389	0.00437	1548	0.0039	0.00371	0.00375	0.00384	1548	0.00284	0.00274	0.0028	0.00296	1548	0.00522229	0.00500261	0.0053941	0.00518827	1548	0.00500269	0.00502881	0.00527183	0.00514121	1548	0.00357	0.00367579	0.00352035	0.00355133	1548	0.00616005	0.00622674	0.00592601
	605.04	0.00367615	0.00391733	0.00459228	0.00394008	583.23	0.0249989	0.0437858	0.042473	0.0295233	1595.8	0.000424917	-0.000174789	0.000740716	0.00045884	1546.4	0.00398	0.00412	0.0038	0.00431	1546.4	0.00373	0.00367	0.00366	0.00377	1546.4	0.00278	0.0026	0.00272	0.00271	1546.4	0.00503702	0.00499044	0.00536144	0.00514557	1546.4	0.00496958	0.00500994	0.00509314	0.00507605	1546.4	0.00353979	0.00349464	0.00344109	0.00351917	1546.4	0.00591477	0.00615851	0.00580997
	604.95	0.00347354	0.00365914	0.00416629	0.00362121	583.17	0.0239781	0.0411296	0.0388653	0.0276429	1594.2	0.000850149	0.000222404	0.00131746	0.000899353	1544.8	0.00403	0.0041	0.00376	0.00424	1544.8	0.0037	0.00363	0.00358	0.00371	1544.8	0.00276	0.00267	0.00269	0.00278	1544.8	0.0049899	0.00497108	0.00539883	0.00510622	1544.8	0.0049557	0.00505014	0.00501122	0.0049924	1544.8	0.00359295	0.00357672	0.00355978	0.00359411	1544.8	0.00593211	0.00613258	0.00564526
	604.87	0.00332808	0.0035259	0.00392825	0.00336521	583.12	0.0235964	0.0391482	0.0361116	0.0261262	1592.6	0.00142281	0.00104952	0.00208136	0.00149496	1543.1	0.00434	0.00403	0.00377	0.00426	1543.1	0.00386	0.00355	0.00353	0.00364	1543.1	0.00273	0.003	0.00278	0.00326	1543.1	0.0051474	0.00490908	0.00534104	0.00504454	1543.1	0.00494729	0.00513695	0.00508745	0.00492016	1543.1	0.00371651	0.00396523	0.00386558	0.00375792	1543.1	0.00624802	0.00614774	0.0056347
	604.78	0.00324416	0.00337078	0.00379027	0.00317576	583.06	0.0231836	0.037495	0.0335914	0.0246268	1591	0.00208189	0.00178413	0.00292582	0.00215342	1541.5	0.00422	0.00383	0.00373	0.00396	1541.5	0.00371	0.00334	0.00334	0.00332	1541.5	0.00261	0.00302	0.00277	0.00317	1541.5	0.00499815	0.00472615	0.00499374	0.00473897	1541.5	0.00480634	0.00494921	0.00494646	0.00471458	1541.5	0.00372786	0.00401541	0.00393849	0.00377607	1541.5	0.00623873	0.00592845	0.00554015
	604.69	0.00325804	0.00345432	0.00389494	0.00319416	583.01	0.022405	0.035949	0.0314199	0.0231534	1589.4	0.0027749	0.00238267	0.00379776	0.00285391	1539.9	0.00401	0.0037	0.00369	0.00374	1539.9	0.00344	0.00318	0.00322	0.00309	1539.9	0.00251	0.00286	0.00273	0.0028	1539.9	0.00477438	0.0045923	0.00475645	0.00451426	1539.9	0.0047269	0.00485375	0.00481399	0.00460311	1539.9	0.00371531	0.00386923	0.00389223	0.0037627	1539.9	0.00607445	0.00586818	0.00544461
	604.61	0.00320208	0.00340296	0.00374267	0.00315774	582.95	0.0218861	0.0342909	0.029435	0.0218423	1587.8	0.00336034	0.00317998	0.00452422	0.00344553	1538.3	0.00415	0.00357	0.00376	0.00356	1538.3	0.00349	0.0031	0.00318	0.00298	1538.3	0.00248	0.00295	0.00279	0.003	1538.3	0.00490838	0.00451719	0.00464345	0.00440367	1538.3	0.00468641	0.00486939	0.00490919	0.00460344	1538.3	0.00378859	0.00406985	0.00401032	0.00382088	1538.3	0.00617586	0.00589774	0.00537266
	604.52	0.00309727	0.0032743	0.00349794	0.00301609	582.9	0.0209222	0.0322961	0.0274126	0.0205623	1586.1	0.00369927	0.00360332	0.00492252	0.00377953	1536.6	0.00414	0.00352	0.00383	0.00355	1536.6	0.00352	0.0031	0.00329	0.00299	1536.6	0.00249	0.00295	0.00286	0.00307	1536.6	0.0049792	0.00450441	0.00476382	0.00441769	1536.6	0.00471263	0.00493897	0.00499017	0.00468036	1536.6	0.00381664	0.00416569	0.00403188	0.0038481	1536.6	0.00611787	0.0059346	0.00540272
	604.44	0.00287031	0.00298007	0.00312057	0.00272602	582.85	0.0193651	0.0299534	0.0251485	0.0187169	1584.5	0.00368763	0.00341042	0.00487034	0.00374492	1535	0.00389	0.0035	0.00393	0.00346	1535	0.00334	0.00314	0.00345	0.00299	1535	0.00249	0.00273	0.00292	0.00266	1535	0.00481863	0.00446466	0.00469806	0.00437632	1535	0.00469092	0.00488198	0.00487941	0.00464125	1535	0.00374329	0.00396287	0.00386861	0.0037579	1535	0.00585212	0.00580488	0.00556409
	604.35	0.00265213	0.00264182	0.002706	0.00237844	582.79	0.0180405	0.0275942	0.0229852	0.0173273	1582.9	0.00335715	0.00301445	0.00441918	0.00337271	1533.4	0.00384	0.00352	0.0042	0.0034	1533.4	0.00336	0.00328	0.0038	0.00317	1533.4	0.00256	0.00266	0.00316	0.00247	1533.4	0.00478755	0.00445273	0.00466373	0.00441139	1533.4	0.00470104	0.00483373	0.00482616	0.00462233	1533.4	0.00368627	0.00379725	0.00372652	0.00366564	1533.4	0.0056622	0.00567287	0.00605035
	604.27	0.00255722	0.00253178	0.00253449	0.00216082	582.74	0.0170318	0.0256505	0.0211707	0.0164596	1581.3	0.00280385	0.00246125	0.00369088	0.00278237	1531.8	0.00387	0.00361	0.00464	0.00356	1531.8	0.00353	0.00356	0.00437	0.00354	1531.8	0.00273	0.0027	0.00359	0.00244	1531.8	0.0048159	0.00452594	0.00480585	0.00451731	1531.8	0.0047459	0.00485283	0.00482767	0.0047092	1531.8	0.00364005	0.00371956	0.00363915	0.0035987	1531.8	0.00556765	0.00553852	0.00658642
	604.18	0.00250037	0.00245096	0.00243591	0.00209126	582.68	0.0162313	0.0239653	0.0198302	0.0156835	1579.7	0.00213378	0.0017556	0.00282248	0.00207916	1530.1	0.00406	0.00373	0.00538	0.00375	1530.1	0.00379	0.00393	0.00513	0.00401	1530.1	0.00298	0.00289	0.00432	0.00266	1530.1	0.00488313	0.00461195	0.00494253	0.00474521	1530.1	0.00481029	0.00486675	0.00486747	0.00483739	1530.1	0.0036078	0.00371858	0.00359867	0.00354983	1530.1	0.00562193	0.00550223	0.00725025
	604.1	0.0024857	0.00240757	0.00241853	0.00206046	582.63	0.0158464	0.0231851	0.0191467	0.0149701	1578	0.00150947	0.00110293	0.00201024	0.00143833	1528.5	0.00402	0.00389	0.00638	0.00392	1528.5	0.00395	0.00435	0.00599	0.00452	1528.5	0.00327	0.00299	0.00527	0.00277	1528.5	0.00481998	0.00473695	0.00511543	0.00492752	1528.5	0.00487459	0.00483503	0.00486071	0.00498786	1528.5	0.00351973	0.00346991	0.00346573	0.00345898	1528.5	0.00555552	0.00550094	0.00793598
	604.01	0.00247993	0.0023503	0.00228831	0.00204277	582.57	0.0157141	0.0225892	0.0185011	0.0143546	1576.4	0.000949527	0.000530864	0.00128858	0.000868096	1526.9	0.00419	0.00404	0.00766	0.00417	1526.9	0.00431	0.00476	0.00691	0.00505	1526.9	0.00362	0.00325	0.00648	0.00331	1526.9	0.00486328	0.00482204	0.00520937	0.00508402	1526.9	0.00491184	0.00479259	0.00498343	0.00507203	1526.9	0.00345704	0.00335048	0.00336538	0.00339835	1526.9	0.00560608	0.00563772	0.00865841
	603.92	0.00240984	0.00223403	0.00207282	0.00198706	582.52	0.0156606	0.0225207	0.0182072	0.0142963	1574.8	0.000500642	0.000125098	0.00070031	0.000412711	1525.2	0.00434	0.00417	0.00897	0.00435	1525.2	0.00463	0.00505	0.00769	0.00541	1525.2	0.00397	0.00353	0.00775	0.004	1525.2	0.00487219	0.00483394	0.00509191	0.00508134	1525.2	0.00485152	0.00464508	0.00500724	0.0050348	1525.2	0.00337773	0.00327085	0.00323712	0.00331347	1525.2	0.00570585	0.00565289	0.00935766
	603.84	0.00218891	0.00201079	0.00177568	0.00181454	582.46	0.0159956	0.0228973	0.0183908	0.0144271	1573.2	0.00017445	-0.000146042	0.000273691	9.11212e-05	1523.6	0.00453	0.00429	0.01019	0.00452	1523.6	0.00493	0.00523	0.00836	0.00562	1523.6	0.00428	0.00384	0.00895	0.0046	1523.6	0.00486664	0.00481568	0.00501635	0.00509508	1523.6	0.00478695	0.00457509	0.00499047	0.00501159	1523.6	0.00331875	0.00329653	0.00312751	0.00325786	1523.6	0.00580364	0.00566844	0.0100773
	603.75	0.00206623	0.00187834	0.00158924	0.00174832	582.41	0.0163701	0.0235243	0.0187275	0.0147502	1571.6	-4.14397e-05	-0.000376556	-1.03167e-05	-0.00011602	1522	0.00466	0.00435	0.01127	0.00463	1522	0.00513	0.00532	0.00886	0.00572	1522	0.00449	0.00408	0.01002	0.00502	1522	0.00488698	0.00476844	0.00482174	0.00505374	1522	0.00470865	0.0044537	0.00492019	0.00492612	1522	0.0032726	0.00332258	0.00310757	0.00321656	1522	0.00595508	0.00566694	0.0109345
	603.67	0.0018581	0.00162488	0.00124202	0.00154133	582.35	0.0167391	0.0242208	0.0189713	0.0153346	1570	-0.000157564	-0.000412389	-0.000167527	-0.000228925	1520.3	0.00486	0.00432	0.01236	0.0046	1520.3	0.00541	0.00534	0.00923	0.00574	1520.3	0.0046	0.00431	0.01106	0.00538	1520.3	0.00499192	0.00472646	0.00468664	0.00500942	1520.3	0.00467736	0.004454	0.00493312	0.00486868	1520.3	0.00328136	0.00348253	0.00315841	0.00323176	1520.3	0.00615259	0.00567332	0.0119172
	603.58	0.00187754	0.00163743	0.00124088	0.00155652	582.3	0.0167573	0.0250185	0.0194221	0.0160295	1568.3	-0.0001679	-0.00035087	-0.000185789	-0.00021932	1518.7	0.00511	0.00428	0.01349	0.00463	1518.7	0.00564	0.00537	0.00952	0.00573	1518.7	0.00464	0.00443	0.01212	0.00564	1518.7	0.00510532	0.00477959	0.00473524	0.00505399	1518.7	0.00472961	0.00459341	0.00499771	0.00496388	1518.7	0.00334317	0.00368425	0.00327914	0.00329491	1518.7	0.00636941	0.00579248	0.0128934
	603.5	0.00186175	0.00162137	0.00124742	0.00157056	582.25	0.0162473	0.025167	0.0193736	0.0160159	1566.7	-0.000146288	-0.000465742	-0.000169148	-0.00019291	1517.1	0.00512	0.00418	0.01467	0.00456	1517.1	0.0056	0.00535	0.0097	0.00565	1517.1	0.00459	0.00437	0.01328	0.00545	1517.1	0.00500723	0.00480856	0.00479983	0.00518231	1517.1	0.00476885	0.004659	0.00495474	0.00499057	1517.1	0.00335635	0.00369066	0.00332493	0.00332681	1517.1	0.00639381	0.0059264	0.0137539
	603.41	0.00195493	0.00182259	0.0014481	0.00166748	582.19	0.016135	0.0250707	0.0192434	0.0155314	1565.1	-7.27476e-05	-0.000268104	-6.72174e-05	-0.00010351	1515.5	0.0053	0.00411	0.01589	0.00452	1515.5	0.00564	0.00534	0.00987	0.0056	1515.5	0.00454	0.00433	0.01442	0.00553	1515.5	0.00510376	0.00492381	0.00511625	0.0053502	1515.5	0.00488489	0.0048797	0.00511903	0.00515076	1515.5	0.00344086	0.00379009	0.00348114	0.00341486	1515.5	0.00655504	0.00619491	0.0145547
	603.33	0.00195948	0.00179478	0.00141184	0.00160519	582.13	0.0158666	0.0243585	0.0186123	0.0150994	1563.5	-5.10518e-06	-0.000100785	1.69338e-05	-3.41525e-05	1513.8	0.0054	0.00402	0.01676	0.00444	1513.8	0.00567	0.00525	0.0099	0.00545	1513.8	0.00445	0.0043	0.01526	0.00558	1513.8	0.00523493	0.00497145	0.00531587	0.00547021	1513.8	0.00496249	0.00502892	0.00533009	0.00523526	1513.8	0.00351119	0.00388185	0.00362005	0.00348517	1513.8	0.00666458	0.00640683	0.0150783
	603.24	0.00203213	0.00189955	0.00153071	0.00164247	582.08	0.0152504	0.0237126	0.0181247	0.0148455	1561.8	7.144e-05	-8.41569e-05	9.8265e-05	4.55041e-05	1512.2	0.00518	0.00397	0.01685	0.0044	1512.2	0.00533	0.00507	0.00962	0.00517	1512.2	0.00428	0.00402	0.01538	0.00505	1512.2	0.00512614	0.00497622	0.00536766	0.00544354	1512.2	0.00498391	0.0051066	0.0052831	0.00524371	1512.2	0.00353342	0.0037259	0.00364235	0.00348216	1512.2	0.00658703	0.00647501	0.0151279
	603.15	0.00195167	0.00180091	0.00140513	0.0015487	582.03	0.0149726	0.0231689	0.0177324	0.014617	1560.2	0.000127094	-6.69395e-06	0.000148736	0.000104277	1510.6	0.00488	0.00386	0.01614	0.00418	1510.6	0.00492	0.00474	0.009	0.00469	1510.6	0.00402	0.00371	0.01471	0.00442	1510.6	0.00500358	0.00486489	0.005274	0.00530089	1510.6	0.00490477	0.0050872	0.00518417	0.00517695	1510.6	0.00352962	0.00364026	0.00361963	0.00345574	1510.6	0.00639492	0.00644116	0.0145948
	603.07	0.00202905	0.00191547	0.00144618	0.00165151	581.97	0.0153684	0.0233414	0.0180817	0.0152119	1558.6	0.000202028	0.000129213	0.000227031	0.000188751	1508.9	0.00477	0.00388	0.01479	0.00418	1508.9	0.00471	0.0045	0.00835	0.00443	1508.9	0.00377	0.00355	0.01339	0.00406	1508.9	0.00508569	0.00486256	0.00537481	0.00532588	1508.9	0.00494753	0.00525788	0.00524413	0.00528044	1508.9	0.00361481	0.0037378	0.003804	0.00354679	1508.9	0.00634622	0.00650313	0.0136861
	602.98	0.00200403	0.00186043	0.00139216	0.00165363	581.92	0.0155453	0.0238569	0.0185215	0.0157278	1557	0.0002387	0.000177884	0.00025922	0.000232123	1507.3	0.00441	0.00379	0.01302	0.00407	1507.3	0.00437	0.00415	0.00747	0.004	1507.3	0.00345	0.00324	0.01165	0.00353	1507.3	0.0049603	0.00476838	0.00522318	0.00515829	1507.3	0.00485396	0.00521744	0.0051249	0.00514971	1507.3	0.00362457	0.0036839	0.00382761	0.00356585	1507.3	0.00608207	0.00631627	0.0124232
	602.9	0.00199572	0.00180721	0.0014287	0.00166803	581.86	0.0159726	0.0246776	0.0191554	0.0165002	1555.3	0.000277265	0.000260696	0.000292817	0.000279997	1505.7	0.00427	0.00374	0.01134	0.00397	1505.7	0.00412	0.00388	0.00664	0.00371	1505.7	0.00317	0.00308	0.00992	0.00329	1505.7	0.00492651	0.00469492	0.00511523	0.00497294	1505.7	0.00481723	0.00519521	0.00509432	0.00506373	1505.7	0.00365788	0.00379637	0.00391117	0.00363811	1505.7	0.00600172	0.00623295	0.0112014
	602.81	0.00208237	0.00195841	0.00164783	0.00177683	581.81	0.016053	0.0249186	0.0191492	0.0165922	1553.7	0.000264281	0.00022255	0.000263828	0.000256304	1504	0.00406	0.00367	0.00991	0.00389	1504	0.00392	0.00364	0.00594	0.00352	1504	0.00293	0.00293	0.0085	0.00291	1504	0.00476411	0.00460257	0.00493116	0.00482656	1504	0.00475648	0.00511594	0.00496186	0.00491874	1504	0.00364643	0.00375819	0.00390507	0.00367887	1504	0.00580508	0.00608959	0.0101261
	602.73	0.0021771	0.00217858	0.00190473	0.00192567	581.75	0.0162227	0.0249294	0.0188467	0.0164528	1552.1	0.000245281	0.000331677	0.000245377	0.000226226	1502.4	0.00412	0.00362	0.00887	0.00373	1502.4	0.00382	0.00346	0.00541	0.00343	1502.4	0.00279	0.0029	0.00744	0.00293	1502.4	0.00480034	0.00454898	0.00483632	0.00471715	1502.4	0.00472515	0.00509142	0.00496725	0.00484214	1502.4	0.00366996	0.00385028	0.00398932	0.0037266	1502.4	0.00577875	0.00598409	0.00928418
	602.64	0.00219522	0.00224282	0.00195939	0.00193032	581.7	0.0165063	0.0247984	0.0184199	0.0164045	1550.5	0.000262888	0.00050305	0.00027071	0.000243891	1500.8	0.00442	0.00373	0.00818	0.00393	1500.8	0.00402	0.0035	0.00518	0.00359	1500.8	0.00279	0.00312	0.00674	0.00323	1500.8	0.00508484	0.00465743	0.00504885	0.0048615	1500.8	0.00487792	0.00533194	0.00518849	0.00499524	1500.8	0.00378495	0.00414855	0.00424281	0.00387391	1500.8	0.00603563	0.00614729	0.00882883
	602.56	0.00227611	0.00236252	0.0020879	0.00196875	581.64	0.0168141	0.024744	0.0181233	0.0161496	1548.8	0.000284092	0.000578105	0.000307786	0.000276582	1499.1	0.00443	0.00384	0.00756	0.00415	1499.1	0.00394	0.00357	0.00495	0.00374	1499.1	0.00282	0.00316	0.00613	0.00324	1499.1	0.00520976	0.00475127	0.00523299	0.0050006	1499.1	0.0049847	0.00550417	0.00521093	0.00512142	1499.1	0.00384341	0.00414989	0.00437921	0.00392523	1499.1	0.00612698	0.00630008	0.00836396
	602.47	0.0022871	0.00241592	0.00207884	0.00197703	581.59	0.016965	0.0248788	0.0179673	0.0160599	1547.2	0.000289662	0.000613849	0.000322424	0.000292223	1497.5	0.00429	0.0039	0.00695	0.00423	1497.5	0.00377	0.00358	0.00469	0.00375	1497.5	0.00279	0.00305	0.00556	0.00298	1497.5	0.00513355	0.00475216	0.005242	0.00501224	1497.5	0.00499249	0.00550491	0.00514124	0.00512134	1497.5	0.00383084	0.00400862	0.00429904	0.00389153	1497.5	0.0060689	0.00633641	0.0078956
	602.39	0.00238926	0.0024498	0.00199081	0.00208788	581.53	0.0173464	0.0256307	0.0183633	0.0162513	1545.6	0.000292056	0.000540439	0.000341196	0.000307533	1495.8	0.00422	0.00398	0.00638	0.00431	1495.8	0.00368	0.00362	0.00449	0.00378	1495.8	0.00279	0.00303	0.00506	0.00297	1495.8	0.00511212	0.00481346	0.00533409	0.00510012	1495.8	0.00503955	0.00555874	0.00511235	0.00519424	1495.8	0.00383171	0.00396929	0.00425872	0.00387597	1495.8	0.00609004	0.00628193	0.00745406
	602.3	0.00240411	0.00232334	0.00186275	0.00210473	581.48	0.0176848	0.026821	0.0190122	0.016726	1544	0.000245892	0.000407079	0.000292259	0.000264689	1494.2	0.00391	0.00392	0.00578	0.00425	1494.2	0.00346	0.00351	0.00414	0.00357	1494.2	0.00271	0.00285	0.00455	0.00274	1494.2	0.00487289	0.00473496	0.00523632	0.00492541	1494.2	0.00490671	0.00530834	0.00491226	0.00498153	1494.2	0.00372306	0.00376788	0.00401724	0.00374536	1494.2	0.00592994	0.00605697	0.00690024
	602.22	0.00243255	0.00230011	0.00185702	0.00209109	581.43	0.0183896	0.0289293	0.0204268	0.0179161	1542.3	0.00020329	0.000325873	0.000245904	0.000222799	1492.6	0.00376	0.00387	0.00531	0.00415	1492.6	0.00336	0.00342	0.00383	0.00347	1492.6	0.00264	0.00271	0.00411	0.00262	1492.6	0.00470047	0.00465145	0.00513201	0.00468784	1492.6	0.00479745	0.00507666	0.00479238	0.00481469	1492.6	0.00361966	0.00364283	0.00377147	0.00363454	1492.6	0.00586756	0.00584283	0.00636426
	602.13	0.00256489	0.0024367	0.00200558	0.00220223	581.37	0.0194423	0.0317345	0.0222422	0.0196622	1540.7	0.000128745	0.000257642	0.000165283	0.000138862	1490.9	0.00355	0.00373	0.00487	0.0038	1490.9	0.00324	0.00324	0.00349	0.00324	1490.9	0.00251	0.00247	0.00371	0.00234	1490.9	0.00448181	0.00450684	0.00482418	0.00433687	1490.9	0.00461325	0.00468454	0.00457879	0.00455193	1490.9	0.00345227	0.00337033	0.00340421	0.00346004	1490.9	0.00557223	0.00551962	0.00587938
	602.04	0.00265254	0.00259788	0.00220078	0.00242286	581.32	0.0207761	0.0354792	0.0247405	0.0224054	1539.1	7.32085e-05	0.00012871	0.000103076	7.59964e-05	1489.3	0.00344	0.00356	0.00446	0.00338	1489.3	0.00307	0.00308	0.00318	0.00304	1489.3	0.00241	0.00225	0.00338	0.0022	1489.3	0.00433238	0.0043638	0.00448411	0.00401525	1489.3	0.00443532	0.00432301	0.00440586	0.00428805	1489.3	0.00331793	0.00320321	0.00309146	0.00330303	1489.3	0.00532889	0.00525408	0.0055403
	601.96	0.00261242	0.00266018	0.00236719	0.00250591	581.26	0.022754	0.0394895	0.0275691	0.0256722	1537.5	3.79235e-05	0.000210965	6.56495e-05	4.11098e-05	1487.7	0.00359	0.00351	0.00422	0.00324	1487.7	0.00327	0.00304	0.00301	0.00297	1487.7	0.00239	0.00235	0.00318	0.00248	1487.7	0.00446605	0.00433973	0.00434429	0.00388225	1487.7	0.00437737	0.00413716	0.00445518	0.00411252	1487.7	0.00327753	0.00332257	0.00299995	0.00327365	1487.7	0.00543333	0.00519622	0.0054448
	601.87	0.00265355	0.00288948	0.00277436	0.00264881	581.21	0.0245612	0.0428707	0.0302345	0.0284381	1535.8	1.23536e-05	0.000271219	4.26677e-05	2.24432e-05	1486	0.00359	0.00344	0.004	0.00306	1486	0.0032	0.00301	0.00283	0.00288	1486	0.00238	0.00225	0.00298	0.00243	1486	0.00449063	0.00430361	0.00417555	0.00375776	1486	0.00427726	0.00391927	0.00441926	0.00392043	1486	0.00323511	0.0032646	0.00284023	0.00323067	1486	0.00541024	0.00511201	0.00526527
	601.79	0.00261212	0.00305042	0.00310709	0.00286939	581.15	0.0257163	0.0449042	0.0320344	0.030065	1534.2	7.06649e-06	0.000324083	3.98197e-05	2.81279e-05	1484.4	0.00365	0.00344	0.00387	0.00292	1484.4	0.00317	0.00303	0.00273	0.0028	1484.4	0.00241	0.00223	0.00284	0.00237	1484.4	0.00449737	0.00429384	0.00394759	0.00369239	1484.4	0.00426587	0.0037534	0.00442356	0.00374096	1484.4	0.00325302	0.00328352	0.00271822	0.00324138	1484.4	0.00544065	0.00501248	0.00520423
	601.7	0.00271282	0.00333115	0.00365619	0.0033029	581.1	0.0256785	0.0448851	0.0321919	0.0300707	1532.6	-6.3894e-06	0.000309742	2.26173e-05	2.24157e-05	1482.8	0.00367	0.00352	0.00375	0.00281	1482.8	0.00317	0.00311	0.00271	0.00274	1482.8	0.0025	0.00231	0.00274	0.00222	1482.8	0.00452606	0.00435969	0.00379396	0.00369803	1482.8	0.00432227	0.00366019	0.00441941	0.00366224	1482.8	0.00330147	0.00330729	0.00266993	0.00328872	1482.8	0.00546453	0.00497257	0.0051547
	601.62	0.00273801	0.00355145	0.00405034	0.00362008	581.04	0.0249503	0.0426196	0.0306005	0.0285585	1531	-4.5405e-05	0.000327149	-4.05732e-05	-2.79526e-05	1481.1	0.00372	0.00358	0.00365	0.00268	1481.1	0.00323	0.00318	0.00268	0.00272	1481.1	0.00262	0.00242	0.00268	0.0022	1481.1	0.00446753	0.00441834	0.0036491	0.0036592	1481.1	0.00438021	0.0035403	0.00441975	0.00352307	1481.1	0.00338882	0.00335804	0.00269049	0.00337705	1481.1	0.00556134	0.00496718	0.0050581
	601.53	0.00288888	0.00387429	0.00452968	0.00393316	580.99	0.0235179	0.0391465	0.0282844	0.0260563	1529.3	-6.07638e-05	0.000278161	-7.30693e-05	-4.61939e-05	1479.5	0.00354	0.00371	0.00355	0.00269	1479.5	0.00313	0.00331	0.00273	0.00278	1479.5	0.0028	0.00242	0.00261	0.00208	1479.5	0.00431023	0.00455906	0.00356573	0.00364065	1479.5	0.0045013	0.00348386	0.00433096	0.00346369	1479.5	0.00348304	0.00320012	0.00262589	0.00346323	1479.5	0.00549273	0.00491068	0.00491855
	601.45	0.00299192	0.00418014	0.0049526	0.00424079	580.93	0.0221313	0.0349515	0.0252968	0.0231947	1527.7	-8.79788e-05	0.000246487	-0.000114378	-8.4372e-05	1477.8	0.00335	0.00384	0.00349	0.00261	1477.8	0.00303	0.00345	0.00281	0.00273	1477.8	0.00302	0.00239	0.00257	0.00204	1477.8	0.00416471	0.00468691	0.00344597	0.00357925	1477.8	0.00461843	0.00337249	0.00417457	0.00341148	1477.8	0.00358762	0.00306828	0.00256916	0.00355752	1477.8	0.00524835	0.00484967	0.0048592
	601.36	0.00304982	0.00437605	0.00514322	0.00453131	580.88	0.0208041	0.0309797	0.0223473	0.0203993	1526.1	-9.8617e-05	0.000166859	-0.000144355	-0.00010466	1476.2	0.0032	0.00405	0.00341	0.0026	1476.2	0.00299	0.00372	0.00297	0.00278	1476.2	0.00331	0.00242	0.00258	0.00212	1476.2	0.00405168	0.0049132	0.00347376	0.00360677	1476.2	0.00481209	0.00340395	0.00404428	0.00347969	1476.2	0.00376729	0.00303114	0.00258809	0.0037412	1476.2	0.00513376	0.00487708	0.0049442
	601.27	0.00312819	0.00449055	0.00527309	0.00477146	580.83	0.01982	0.0277634	0.0198843	0.0183114	1524.4	-9.47444e-05	0.000249494	-0.000150837	-0.000108098	1474.5	0.0033	0.00439	0.00347	0.00287	1474.5	0.00321	0.00409	0.00324	0.00298	1474.5	0.00367	0.00258	0.00265	0.00232	1474.5	0.00415324	0.00529738	0.00365028	0.00384278	1474.5	0.00513283	0.00361303	0.00416937	0.00371186	1474.5	0.00405248	0.00314648	0.00277663	0.00404192	1474.5	0.00523357	0.00508744	0.00506352
	601.19	0.00325748	0.00468817	0.00537522	0.00507159	580.77	0.0192585	0.0251205	0.0180032	0.0163289	1522.8	-9.11932e-05	0.000285073	-0.00014423	-0.00010643	1472.9	0.00339	0.00478	0.00357	0.00314	1472.9	0.00336	0.00449	0.00352	0.00323	1472.9	0.00408	0.00265	0.00273	0.00239	1472.9	0.00425352	0.00574827	0.00388958	0.00408489	1472.9	0.00551241	0.00388591	0.00431618	0.00404717	1472.9	0.00435784	0.00326356	0.00293987	0.00440177	1472.9	0.00527994	0.00530354	0.00524653
	601.1	0.00345097	0.00493043	0.00558039	0.00557239	580.72	0.0187425	0.0233404	0.0166054	0.0147301	1521.2	-6.76265e-05	0.000289274	-0.000116121	-8.08748e-05	1471.3	0.00355	0.00531	0.0037	0.00348	1471.3	0.00352	0.00501	0.00387	0.00355	1471.3	0.00458	0.00284	0.00286	0.00249	1471.3	0.0044554	0.00630066	0.00427161	0.00443248	1471.3	0.00605146	0.00426622	0.00451825	0.00441409	1471.3	0.00473396	0.00339389	0.00319041	0.00480955	1471.3	0.00536731	0.00558037	0.00553269
	601.02	0.0036381	0.0051956	0.00581643	0.00598913	580.66	0.0183601	0.0221686	0.0156913	0.0136616	1519.5	-4.29247e-05	0.000277325	-7.88489e-05	-4.97344e-05	1469.6	0.00373	0.00592	0.00379	0.00384	1469.6	0.00369	0.00557	0.00426	0.00394	1469.6	0.0051	0.00303	0.00298	0.00254	1469.6	0.00461106	0.00691977	0.00461195	0.00480886	1469.6	0.00664237	0.00460763	0.00471893	0.00480738	1469.6	0.00513251	0.00351596	0.00345644	0.00525913	1469.6	0.00550412	0.00596575	0.00575188
	600.93	0.00379379	0.00536518	0.00586504	0.00629921	580.61	0.017918	0.0212914	0.014937	0.0127483	1517.9	-5.04674e-05	0.000183726	-9.15515e-05	-6.68867e-05	1468	0.00376	0.00643	0.00386	0.004	1468	0.00373	0.00606	0.00449	0.00422	1468	0.0056	0.0031	0.00311	0.00244	1468	0.00462907	0.00749194	0.00472025	0.00498466	1468	0.00717905	0.00481138	0.00481377	0.00502802	1468	0.00550964	0.00351948	0.00360937	0.00565883	1468	0.00551525	0.00621025	0.00590414
	600.85	0.0039923	0.0055015	0.00594702	0.00648848	580.55	0.0179327	0.0211647	0.0149581	0.0128386	1516.3	-1.78263e-05	8.20369e-05	-5.49567e-05	-2.50914e-05	1466.3	0.0038	0.0071	0.00396	0.00436	1466.3	0.00375	0.00668	0.00485	0.00469	1466.3	0.00619	0.00322	0.00326	0.00262	1466.3	0.00474344	0.00822685	0.00507611	0.0053289	1466.3	0.00789237	0.00521514	0.00500319	0.00537778	1466.3	0.00598585	0.00361297	0.00382349	0.00616276	1466.3	0.00562328	0.00665137	0.00618631
	600.76	0.0041787	0.0056876	0.00618615	0.00657403	580.5	0.0181747	0.0211878	0.0151272	0.0132458	1514.7	-1.33694e-06	0.000179349	-3.00579e-05	-5.44228e-06	1464.7	0.00409	0.00782	0.00417	0.00477	1464.7	0.00403	0.00736	0.00528	0.00515	1464.7	0.00685	0.00359	0.00352	0.0032	1464.7	0.00499706	0.00898489	0.00554492	0.00571707	1464.7	0.00866778	0.00567463	0.00533161	0.00580395	1464.7	0.0065197	0.00401079	0.00419713	0.00677386	1464.7	0.00588642	0.00719573	0.00664943
	600.67	0.00420925	0.00568541	0.00621544	0.00645397	580.44	0.0182428	0.0212018	0.0152516	0.0134052	1513	2.2558e-06	6.03972e-05	-3.12766e-05	-3.45237e-07	1463.1	0.00413	0.00865	0.00436	0.00521	1463.1	0.00418	0.00805	0.00573	0.00567	1463.1	0.00752	0.0038	0.00374	0.00362	1463.1	0.00513979	0.00977622	0.0060243	0.00611701	1463.1	0.00945556	0.00614296	0.00555875	0.00625267	1463.1	0.00702797	0.00425232	0.00452844	0.00742041	1463.1	0.00610506	0.00768405	0.0070711
	600.59	0.00423173	0.00570917	0.00639015	0.00631883	580.39	0.0181908	0.0212517	0.0153051	0.0137965	1511.4	-3.0854e-07	6.81599e-05	-3.21737e-05	-2.81358e-06	1461.4	0.00432	0.00946	0.0046	0.00575	1461.4	0.0043	0.00863	0.0061	0.00615	1461.4	0.00815	0.00407	0.00395	0.00387	1461.4	0.00536855	0.0105019	0.00649007	0.0065565	1461.4	0.0101808	0.00655694	0.00587892	0.00670472	1461.4	0.00750197	0.00447734	0.00481147	0.00801227	1461.4	0.00624631	0.00822735	0.00738269
	600.5	0.0041238	0.00566794	0.00643068	0.00603371	580.33	0.0184209	0.0208921	0.0151017	0.0138523	1509.8	-3.89459e-05	0.000187187	-6.13762e-05	-4.56032e-05	1459.8	0.00454	0.01003	0.00481	0.00601	1459.8	0.00452	0.00902	0.00635	0.00642	1459.8	0.00865	0.00444	0.00419	0.00427	1459.8	0.00560475	0.0110201	0.00670901	0.00679186	1459.8	0.0107404	0.00678803	0.00614742	0.00700894	1459.8	0.00789414	0.00478464	0.00503986	0.00852091	1459.8	0.0063266	0.00854241	0.00760768
	600.42	0.00389331	0.00542234	0.00623727	0.00570075	580.28	0.0182908	0.020389	0.0146819	0.0139845	1508.1	-7.1928e-05	0.000174919	-9.58027e-05	-8.32353e-05	1458.1	0.00475	0.01042	0.00504	0.0062	1458.1	0.00472	0.00933	0.00658	0.00667	1458.1	0.00904	0.00474	0.00441	0.00456	1458.1	0.005811	0.0114244	0.00688896	0.00699079	1458.1	0.0112065	0.00696648	0.00634724	0.00717106	1458.1	0.00823933	0.00505953	0.00526594	0.00896403	1458.1	0.00648147	0.00876879	0.00779973
	600.33	0.00364261	0.00518367	0.00602251	0.00525039	580.22	0.0181333	0.0196894	0.0142539	0.0140378	1506.5	-9.79052e-05	0.000138003	-0.000117272	-0.000119773	1456.5	0.00492	0.01062	0.00521	0.00625	1456.5	0.00487	0.00953	0.00674	0.00677	1456.5	0.0093	0.00496	0.0046	0.00476	1456.5	0.00592437	0.0116886	0.00684398	0.00710159	1456.5	0.0115022	0.00698511	0.00647862	0.00722054	1456.5	0.00849796	0.00529279	0.00539927	0.00930017	1456.5	0.00661483	0.00891304	0.00788979
	600.25	0.00344551	0.00498834	0.00586191	0.00491907	580.17	0.0178448	0.018892	0.0136852	0.013617	1504.9	-0.000102727	0.000179364	-0.000118553	-0.000132735	1454.8	0.00502	0.01063	0.00536	0.00613	1454.8	0.00498	0.00963	0.0068	0.00674	1454.8	0.00943	0.00503	0.00476	0.00471	1454.8	0.00599599	0.011849	0.00665033	0.00706603	1454.8	0.0116723	0.00696782	0.00651078	0.00716948	1454.8	0.00869098	0.00540313	0.00539655	0.00950831	1454.8	0.00658698	0.00892075	0.00794506
	600.16	0.00332178	0.00485188	0.0056932	0.00462154	580.11	0.0180535	0.0184448	0.0135299	0.0137788	1503.2	-2.64249e-05	0.000351456	-1.36516e-05	-4.23637e-05	1453.2	0.00551	0.01079	0.00558	0.00636	1453.2	0.00539	0.00992	0.00707	0.007	1453.2	0.00963	0.00527	0.00498	0.00512	1453.2	0.00631551	0.0121775	0.0069115	0.00736869	1453.2	0.0120498	0.00728065	0.0068406	0.007405	1453.2	0.00900894	0.00580954	0.005653	0.00983925	1453.2	0.00689927	0.0092606	0.00817965
	600.08	0.00336634	0.00486838	0.00573448	0.00445027	580.06	0.0181066	0.0182233	0.0136441	0.0139735	1501.6	8.41607e-05	0.000482322	0.000128811	8.69485e-05	1451.5	0.00594	0.01104	0.0058	0.00669	1451.5	0.00577	0.01029	0.00741	0.00732	1451.5	0.00989	0.00552	0.00519	0.0054	1451.5	0.0065798	0.0125745	0.00733843	0.00771638	1451.5	0.0124677	0.0076969	0.0071602	0.0077236	1451.5	0.00930215	0.00613472	0.00596344	0.0101759	1451.5	0.00722628	0.009676	0.00851581
	599.99	0.00330405	0.0048066	0.00564932	0.00423546	580	0.0177919	0.0177468	0.0136044	0.013722	1500	0.000169242	0.000327684	0.000230939	0.000181204	1449.9	0.00584	0.01134	0.00588	0.00695	1449.9	0.00578	0.01064	0.00768	0.00761	1449.9	0.01011	0.00553	0.0053	0.00515	1449.9	0.00658244	0.012941	0.0076902	0.00802171	1449.9	0.0127717	0.00797393	0.00720361	0.0080312	1449.9	0.00946332	0.00600573	0.00603511	0.010387	1449.9	0.00723703	0.00998678	0.00866249
	599.9	0.00334854	0.00488147	0.00578791	0.0042157	579.95	0.0173493	0.0172342	0.0133667	0.0135983	1498.3	0.000217073	0.000257359	0.000284887	0.000227038	1448.3	0.00575	0.01157	0.00592	0.0071	1448.3	0.00562	0.01085	0.00783	0.00777	1448.3	0.01029	0.00553	0.00535	0.00493	1448.3	0.0065702	0.013207	0.0079831	0.00828632	1448.3	0.0129622	0.00809318	0.0071984	0.00823903	1448.3	0.00953841	0.00582402	0.00602009	0.0104649	1448.3	0.00711819	0.010221	0.00868777
	599.82	0.00339099	0.00493793	0.00580095	0.00418691	579.9	0.0172925	0.0168614	0.0130333	0.013454	1496.7	0.000211527	0.000223548	0.000279508	0.000219525	1446.6	0.0057	0.01166	0.00591	0.00715	1446.6	0.00561	0.01097	0.00791	0.00793	1446.6	0.01044	0.00566	0.00537	0.00497	1446.6	0.0066144	0.0133694	0.00820962	0.00848708	1446.6	0.0130772	0.00815384	0.00720953	0.00834417	1446.6	0.00961789	0.00581764	0.00609044	0.010502	1446.6	0.00710804	0.0103605	0.00866568
	599.73	0.00346316	0.00498422	0.00577719	0.00424537	579.84	0.0170763	0.0164052	0.0125377	0.0133603	1495	0.000171991	4.00913e-05	0.000222704	0.000167395	1445	0.00564	0.01172	0.00589	0.00726	1445	0.0056	0.01109	0.00798	0.00814	1445	0.01058	0.00579	0.00536	0.0053	1445	0.00668883	0.0135475	0.0085429	0.00879576	1445	0.0132179	0.00828401	0.00726058	0.00849538	1445	0.00969967	0.0058967	0.00628662	0.0105771	1445	0.00720245	0.0105793	0.00871358
	599.65	0.00358554	0.00512019	0.00592403	0.00435545	579.79	0.017159	0.0156333	0.0117468	0.0129127	1493.4	8.61547e-05	5.29208e-05	0.000108768	5.53141e-05	1443.3	0.00578	0.01172	0.00586	0.00735	1443.3	0.00584	0.01117	0.00804	0.0083	1443.3	0.01076	0.00611	0.00541	0.00614	1443.3	0.00694836	0.0137274	0.00895525	0.00919329	1443.3	0.0133832	0.00855139	0.00747915	0.00883656	1443.3	0.00989005	0.00626817	0.0066818	0.0107373	1443.3	0.0074312	0.0109279	0.00876054
	599.56	0.003683	0.00523985	0.00606483	0.0044407	579.73	0.0173945	0.0147041	0.0108424	0.012391	1491.8	9.07937e-07	9.97295e-05	-5.80764e-06	-4.84979e-05	1441.7	0.00606	0.01175	0.00586	0.00754	1441.7	0.00621	0.01129	0.00817	0.00859	1441.7	0.01101	0.00642	0.00547	0.00708	1441.7	0.00734334	0.0140128	0.00961921	0.00979246	1441.7	0.0136832	0.0090541	0.00785726	0.00937637	1441.7	0.0101959	0.00676454	0.00724697	0.0109997	1441.7	0.00774707	0.0113843	0.0087894
	599.48	0.00372152	0.0052643	0.00603258	0.00446115	579.68	0.0176983	0.0140174	0.0103209	0.0122874	1490.1	-4.00098e-05	0.000221002	-6.0601e-05	-9.46634e-05	1440	0.00656	0.01192	0.0059	0.0081	1440	0.00676	0.01156	0.00842	0.00911	1440	0.01131	0.00688	0.00555	0.00813	1440	0.0079405	0.0144304	0.0105854	0.0106501	1440	0.0141538	0.00980429	0.00845168	0.0102035	1440	0.0106297	0.00748341	0.0080657	0.0114104	1440	0.00830879	0.0120661	0.00887618
	599.39	0.00383354	0.0054007	0.00613327	0.00453186	579.62	0.0178495	0.0133675	0.00999705	0.0123855	1488.5	-5.24119e-05	0.000177019	-9.43666e-05	-0.000106153	1438.4	0.00687	0.0119	0.00588	0.00837	1438.4	0.00704	0.01164	0.00851	0.0094	1438.4	0.01145	0.00715	0.00556	0.00882	1438.4	0.00833448	0.0146644	0.0112678	0.0112022	1438.4	0.0144281	0.0103455	0.00878982	0.0107392	1438.4	0.0109333	0.00798503	0.00875857	0.0116999	1438.4	0.00866941	0.0124847	0.00883603
	599.31	0.00372293	0.00524879	0.00595113	0.00437991	579.57	0.0176372	0.0125261	0.00969064	0.0123774	1486.9	-3.80914e-05	0.000158591	-0.000104134	-8.83839e-05	1436.7	0.00697	0.01167	0.00577	0.00834	1436.7	0.00711	0.01148	0.00839	0.00941	1436.7	0.01132	0.00724	0.00547	0.00905	1436.7	0.0085338	0.0145859	0.0115731	0.0114039	1436.7	0.0143402	0.0105599	0.00890526	0.0109617	1436.7	0.0109928	0.0082245	0.00912267	0.01175	1436.7	0.00880895	0.012674	0.00866391
	599.22	0.00368411	0.00516781	0.00589267	0.00433663	579.51	0.0169233	0.0116747	0.00932393	0.0126956	1485.2	-6.00342e-06	-7.73872e-05	-9.98772e-05	-5.34303e-05	1435.1	0.00667	0.01102	0.0056	0.00786	1435.1	0.0067	0.01092	0.00795	0.00894	1435.1	0.01077	0.00684	0.00522	0.00838	1435.1	0.00822401	0.0139934	0.0111827	0.0108781	1435.1	0.0137368	0.0101478	0.00856271	0.0105395	1435.1	0.0106367	0.00799048	0.00895123	0.0113745	1435.1	0.00853131	0.0121864	0.00833471
	599.13	0.0036471	0.00515175	0.00587798	0.00428298	579.46	0.016269	0.0111514	0.00915844	0.0135185	1483.6	8.02858e-05	-0.000307401	-2.99771e-05	5.16796e-05	1433.4	0.00603	0.01006	0.00529	0.00704	1433.4	0.00602	0.00999	0.00722	0.00814	1433.4	0.00984	0.00615	0.00481	0.00717	1433.4	0.00760059	0.0129206	0.0102314	0.00981029	1433.4	0.0126575	0.00926847	0.00784343	0.00957564	1433.4	0.00990411	0.00736934	0.00822721	0.0105762	1433.4	0.00800267	0.0112142	0.00782435
	599.05	0.00350748	0.00496203	0.00560824	0.00406756	579.4	0.0155529	0.0104557	0.00881302	0.0148514	1481.9	0.000216303	-0.000564706	8.67064e-05	0.000199744	1431.8	0.00512	0.00884	0.00489	0.00591	1431.8	0.0051	0.00876	0.00629	0.00696	1431.8	0.00859	0.00526	0.00434	0.0057	1431.8	0.00664227	0.0114291	0.0086602	0.00834331	1431.8	0.0111611	0.0079699	0.00688437	0.00818933	1431.8	0.00885164	0.00642151	0.00710521	0.00943364	1431.8	0.00719347	0.0098188	0.00721951
	598.96	0.00339222	0.00486818	0.00554162	0.00386416	579.35	0.0150314	0.00989334	0.00858959	0.0171657	1480.3	0.000428342	-0.000674144	0.000285313	0.000439032	1430.1	0.00433	0.00756	0.00453	0.00479	1430.1	0.00435	0.00749	0.00539	0.00576	1430.1	0.00728	0.00437	0.00393	0.00446	1430.1	0.005626	0.00981535	0.00700963	0.00682543	1430.1	0.00954111	0.00666512	0.00590247	0.00686202	1430.1	0.00772284	0.00552902	0.00594829	0.00819829	1430.1	0.00649536	0.00836652	0.00658406
	598.88	0.0031456	0.00462096	0.00519469	0.00355624	579.29	0.0146062	0.00929274	0.00826883	0.0208556	1478.7	0.000704322	-0.000770055	0.000548401	0.000744317	1428.5	0.00357	0.00643	0.0042	0.00386	1428.5	0.00368	0.00634	0.00459	0.00468	1428.5	0.00606	0.0035	0.00354	0.00319	1428.5	0.0047331	0.00829281	0.0056019	0.00558083	1428.5	0.00805875	0.00555229	0.00507796	0.00566314	1428.5	0.00661045	0.00459264	0.00485001	0.00697577	1428.5	0.00580185	0.00701271	0.006001
	598.79	0.00294691	0.00442599	0.00497279	0.00331903	579.24	0.0141149	0.00884424	0.00807733	0.0256237	1477	0.00104483	-0.000720305	0.000887561	0.00112582	1426.8	0.003	0.00555	0.0039	0.00336	1426.8	0.00315	0.00539	0.00398	0.00388	1426.8	0.00504	0.0028	0.00322	0.0022	1426.8	0.00409812	0.00703384	0.00447907	0.00466902	1426.8	0.00683967	0.00467423	0.00442081	0.00480125	1426.8	0.0056347	0.00376554	0.00394973	0.00590058	1426.8	0.00525355	0.00590549	0.00561338
	598.71	0.00279052	0.00422515	0.00469768	0.00312147	579.18	0.0135492	0.00828208	0.00780982	0.0308333	1475.4	0.00141893	-0.000682645	0.00125454	0.00155024	1425.2	0.00257	0.00481	0.00364	0.0029	1425.2	0.00263	0.00458	0.00348	0.00315	1425.2	0.00421	0.00222	0.00295	0.0016	1425.2	0.00356834	0.00599672	0.00361702	0.0039853	1425.2	0.00582165	0.00394204	0.00381952	0.0040387	1425.2	0.00480414	0.00306835	0.00320071	0.00495865	1425.2	0.00468013	0.00500365	0.00519527
	598.62	0.00273241	0.00410897	0.00456176	0.00302452	579.13	0.0130384	0.00771746	0.00750146	0.036084	1473.7	0.00184686	-0.000471918	0.00168622	0.0020345	1423.5	0.00251	0.00438	0.00355	0.00269	1423.5	0.00249	0.00407	0.00321	0.00279	1423.5	0.00367	0.002	0.00281	0.00143	1423.5	0.00342834	0.00534735	0.00323126	0.00365873	1423.5	0.005188	0.00357727	0.00362433	0.00364131	1423.5	0.00422219	0.00267683	0.00274645	0.00429139	1423.5	0.00445827	0.0046408	0.00509152
	598.54	0.00277977	0.00409125	0.0044629	0.00303714	579.08	0.0124519	0.00723728	0.00718157	0.0411322	1472.1	0.00230036	-0.00036518	0.00215119	0.00254606	1421.9	0.00244	0.00411	0.00351	0.00266	1421.9	0.00233	0.00378	0.00306	0.00262	1421.9	0.00328	0.00177	0.00267	0.00113	1421.9	0.00331851	0.00494065	0.00313034	0.00348101	1421.9	0.00479517	0.00329892	0.00348314	0.00342675	1421.9	0.0037567	0.00230045	0.00235572	0.00375979	1421.9	0.00420807	0.00440669	0.00504604
	598.45	0.00283431	0.00405802	0.00432513	0.00310143	579.02	0.012485	0.00693799	0.00700983	0.0464877	1470.5	0.00280159	5.73074e-05	0.00268595	0.00312196	1420.2	0.00266	0.00395	0.00352	0.00273	1420.2	0.00242	0.00359	0.00301	0.00262	1420.2	0.00302	0.0018	0.00261	0.00127	1420.2	0.00351036	0.00475025	0.00323525	0.00346533	1420.2	0.00458666	0.00317159	0.00357399	0.00334066	1420.2	0.00345004	0.00221258	0.00212498	0.00341108	1420.2	0.00421657	0.00444723	0.00501336
	598.37	0.00282808	0.00385492	0.00399294	0.00298985	578.97	0.0124651	0.00652616	0.00671262	0.0518836	1468.8	0.00332826	0.000522129	0.00324658	0.00372568	1418.6	0.00291	0.0038	0.00356	0.00274	1418.6	0.00258	0.00346	0.003	0.00268	1418.6	0.00284	0.00195	0.00259	0.00158	1418.6	0.00372943	0.00460547	0.00335529	0.00347691	1418.6	0.00442588	0.0030425	0.00372217	0.00328347	1418.6	0.0032344	0.00222568	0.0019577	0.00314578	1418.6	0.00432249	0.00451836	0.00500627
	598.28	0.00288787	0.00381337	0.0038478	0.00293678	578.91	0.0129717	0.00659298	0.00706064	0.0578629	1467.2	0.00393763	0.00115064	0.00391781	0.00443582	1416.9	0.00333	0.00378	0.00364	0.0029	1416.9	0.00299	0.0035	0.00311	0.00295	1416.9	0.00277	0.00221	0.00264	0.00201	1416.9	0.00405678	0.00462676	0.00369981	0.00372583	1416.9	0.00441973	0.0031775	0.00403004	0.00351388	1416.9	0.00315117	0.00246747	0.00198807	0.00305573	1416.9	0.00468463	0.00475217	0.00510064
	598.19	0.00286489	0.0037505	0.00370099	0.00290517	578.86	0.0133696	0.00653879	0.0071825	0.0635209	1465.5	0.00452987	0.00176911	0.00456635	0.00513035	1415.3	0.00374	0.00376	0.00372	0.00298	1415.3	0.00342	0.00353	0.00322	0.00314	1415.3	0.00271	0.00248	0.00269	0.00252	1415.3	0.00442336	0.00462299	0.00400721	0.00397724	1415.3	0.00444687	0.00336215	0.00438986	0.0036891	1415.3	0.0031256	0.00276101	0.00210408	0.00302649	1415.3	0.00511773	0.00498153	0.00516523
	598.11	0.00283625	0.00367166	0.00367553	0.00288869	578.8	0.013293	0.00621144	0.00693887	0.0677178	1463.9	0.00504159	0.00221463	0.00512617	0.00573523	1413.6	0.00393	0.00363	0.00372	0.00297	1413.6	0.0036	0.00341	0.0032	0.00306	1413.6	0.00259	0.00258	0.0027	0.0026	1413.6	0.00462422	0.00451106	0.0039898	0.00401043	1413.6	0.00435253	0.00342275	0.00451145	0.00371844	1413.6	0.00305495	0.00290085	0.00217391	0.00295891	1413.6	0.00534919	0.00502514	0.00526448
	598.02	0.00283526	0.00364305	0.00371531	0.0029332	578.75	0.0125819	0.00545089	0.00625323	0.068941	1462.3	0.00542852	0.00242136	0.00553889	0.00619191	1412	0.00391	0.00338	0.0037	0.0028	1412	0.00358	0.00319	0.00307	0.00282	1412	0.00245	0.0026	0.00268	0.00256	1412	0.00457793	0.00428469	0.00376759	0.00386455	1412	0.00415359	0.00338153	0.0043714	0.00359527	1412	0.00297221	0.0029839	0.00221034	0.00288821	1412	0.00537384	0.00491409	0.00522788
	597.94	0.002896	0.00360279	0.00364883	0.00291807	578.69	0.0118187	0.00488659	0.00571066	0.0666578	1460.6	0.00574894	0.00240313	0.00587082	0.00656596	1410.3	0.00384	0.0033	0.00369	0.0028	1410.3	0.00357	0.00313	0.0031	0.0028	1410.3	0.00241	0.00263	0.00266	0.0024	1410.3	0.00450722	0.0042052	0.0037664	0.00389597	1410.3	0.00415514	0.00354096	0.00430178	0.0036425	1410.3	0.00300116	0.00305167	0.00241831	0.00293476	1410.3	0.00551662	0.00505072	0.00533604
	597.85	0.00290588	0.00353064	0.00339034	0.00288128	578.64	0.0112999	0.00447446	0.00526835	0.0612651	1459	0.00599641	0.00242077	0.00612358	0.00684869	1408.7	0.00387	0.0033	0.00371	0.00297	1408.7	0.00367	0.00315	0.00318	0.00285	1408.7	0.00244	0.00276	0.00268	0.00246	1408.7	0.00451693	0.00418417	0.00390158	0.00399314	1408.7	0.00422386	0.00382536	0.00433546	0.00387229	1408.7	0.00314948	0.00325924	0.00280092	0.00310413	1408.7	0.00569718	0.00522666	0.00552339
	597.77	0.00294791	0.00340377	0.00302856	0.00284867	578.58	0.0108913	0.00423922	0.00492663	0.0539827	1457.3	0.00619369	0.00244346	0.00633309	0.00708041	1407	0.004	0.00334	0.00374	0.00326	1407	0.00376	0.0032	0.0033	0.00302	1407	0.00252	0.00297	0.00274	0.00293	1407	0.00455759	0.00422791	0.00404509	0.00409395	1407	0.00434729	0.00418226	0.00449121	0.00411471	1407	0.00335485	0.00360836	0.00331524	0.00337829	1407	0.00595482	0.00552223	0.0057016
	597.68	0.00299106	0.00326256	0.00273194	0.0027688	578.53	0.0103705	0.00407314	0.00468476	0.0460078	1455.7	0.00637773	0.00234609	0.00652002	0.0072945	1405.3	0.00388	0.0035	0.00374	0.00358	1405.3	0.00371	0.00334	0.00346	0.00333	1405.3	0.00267	0.00303	0.00277	0.0031	1405.3	0.00456149	0.00434424	0.0043348	0.00427624	1405.3	0.00458401	0.00467324	0.00460069	0.0044956	1405.3	0.00358265	0.00378591	0.00381107	0.00366289	1405.3	0.00604606	0.00580913	0.00594719
	597.6	0.00299055	0.00309211	0.00246447	0.00265881	578.47	0.0104124	0.00428662	0.00500792	0.03887	1454	0.0066139	0.00255718	0.00678329	0.0075669	1403.7	0.00408	0.00374	0.0038	0.00406	1403.7	0.00383	0.00358	0.0037	0.00376	1403.7	0.00287	0.00319	0.00286	0.00343	1403.7	0.00475739	0.00455605	0.00474873	0.00462892	1403.7	0.00491557	0.00532865	0.00497482	0.00507278	1403.7	0.00392236	0.00417678	0.00447362	0.0040641	1403.7	0.00629457	0.00623549	0.0062273
	597.51	0.00290155	0.00292285	0.00232806	0.00253155	578.42	0.0101626	0.00467809	0.00524783	0.0330075	1452.4	0.00684269	0.0027239	0.007043	0.00784359	1402	0.00427	0.00402	0.00387	0.00446	1402	0.00397	0.00385	0.00396	0.00422	1402	0.00309	0.00331	0.00295	0.00375	1402	0.00499643	0.00480928	0.00522859	0.00497338	1402	0.00527369	0.00598612	0.00537933	0.00558138	1402	0.0042956	0.00449866	0.00511939	0.00446669	1402	0.00660454	0.00669196	0.00643625
	597.42	0.00276274	0.00272486	0.00218769	0.00237441	578.37	0.00987595	0.00515453	0.00544714	0.028892	1450.7	0.00701358	0.00281877	0.00723779	0.00805945	1400.4	0.00427	0.00426	0.00391	0.0048	1400.4	0.00401	0.00407	0.0041	0.00455	1400.4	0.00327	0.00329	0.00298	0.00364	1400.4	0.00510399	0.0049865	0.00551131	0.00523737	1400.4	0.00550156	0.00646065	0.00559701	0.00589178	1400.4	0.00454828	0.00462301	0.00551229	0.00474643	1400.4	0.00668626	0.00693664	0.00659252
	597.34	0.00243815	0.00241525	0.00192364	0.00207335	578.31	0.00980446	0.00549625	0.00569993	0.0257949	1449.1	0.00710993	0.00306319	0.00734918	0.00820862	1398.7	0.00445	0.00445	0.00399	0.00513	1398.7	0.00422	0.00424	0.00427	0.00489	1398.7	0.00345	0.00351	0.00308	0.00395	1398.7	0.0053179	0.00511439	0.00570059	0.00542902	1398.7	0.00568157	0.00680808	0.00581363	0.00610065	1398.7	0.00474351	0.00492377	0.00587052	0.00497885	1398.7	0.00683796	0.00709526	0.00671626
	597.25	0.00232376	0.00225618	0.00174082	0.00189953	578.26	0.00980747	0.0061771	0.00618045	0.0235058	1447.4	0.00718335	0.00322945	0.00742172	0.00835551	1397.1	0.00458	0.00468	0.00406	0.00547	1397.1	0.00443	0.00447	0.00448	0.00519	1397.1	0.00361	0.00368	0.00315	0.00411	1397.1	0.00547389	0.00527069	0.00596968	0.0056924	1397.1	0.00584778	0.00704868	0.00599384	0.00627566	1397.1	0.00485992	0.00507087	0.00607689	0.00510909	1397.1	0.00703268	0.00727716	0.00676815
	597.17	0.00212156	0.00196965	0.00130059	0.00167762	578.2	0.00988906	0.00668831	0.00661468	0.0215587	1445.8	0.0072288	0.00343112	0.00745942	0.00849764	1395.4	0.00474	0.00475	0.00413	0.00558	1395.4	0.00464	0.00453	0.00453	0.00525	1395.4	0.00366	0.0038	0.00319	0.00432	1395.4	0.00560479	0.00530132	0.00600368	0.00576649	1395.4	0.00581686	0.00702092	0.00609957	0.00629895	1395.4	0.00483838	0.00513532	0.00604335	0.00507475	1395.4	0.00712067	0.00728738	0.00676615
	597.08	0.00211297	0.00189207	0.00110587	0.00165223	578.15	0.00967878	0.0073371	0.00721148	0.0197278	1444.2	0.00731324	0.00353514	0.0075403	0.00872918	1393.7	0.00486	0.00481	0.00415	0.0057	1393.7	0.00473	0.00458	0.00462	0.00536	1393.7	0.00366	0.00383	0.00319	0.00438	1393.7	0.00575049	0.00533797	0.0061406	0.00588423	1393.7	0.00576151	0.00687067	0.00611513	0.00624747	1393.7	0.00468739	0.00508716	0.00580924	0.00491496	1393.7	0.00710532	0.00724617	0.00668676
	597	0.00205914	0.00180371	0.000977519	0.00159539	578.09	0.00963244	0.00758636	0.00745633	0.0175915	1442.5	0.00739032	0.00363236	0.00759384	0.00896681	1392.1	0.00475	0.00476	0.00413	0.00553	1392.1	0.00466	0.0045	0.00456	0.00528	1392.1	0.00356	0.00377	0.00314	0.00417	1392.1	0.0057168	0.00527068	0.00603617	0.0058079	1392.1	0.0055756	0.00649932	0.00592657	0.00603583	1392.1	0.00442153	0.0048405	0.00536511	0.00460787	1392.1	0.00694409	0.0069777	0.006556
	596.91	0.00207669	0.00177284	0.000988332	0.00164771	578.04	0.00938783	0.00776285	0.00784584	0.0158227	1440.8	0.00744942	0.00378813	0.00763709	0.00917875	1390.4	0.00476	0.00461	0.0041	0.00527	1390.4	0.00453	0.00438	0.00446	0.00509	1390.4	0.00341	0.00365	0.00309	0.00391	1390.4	0.00568678	0.00515829	0.00596483	0.00565574	1390.4	0.00533617	0.00599691	0.00572739	0.00579816	1390.4	0.00411054	0.00453177	0.00482292	0.00425197	1390.4	0.00673621	0.00672538	0.00635
	596.83	0.00201424	0.00175206	0.00105697	0.0016145	577.98	0.00900848	0.0077618	0.0078545	0.0141071	1439.2	0.00735237	0.00365879	0.00751408	0.00917079	1388.8	0.00458	0.00442	0.004	0.00487	1388.8	0.00431	0.00421	0.00429	0.00481	1388.8	0.00319	0.00338	0.00297	0.00346	1388.8	0.00549103	0.00502168	0.00576308	0.00543826	1388.8	0.00505199	0.00539894	0.00536718	0.00541753	1388.8	0.00377324	0.00407046	0.00412364	0.00383612	1388.8	0.00637055	0.00638669	0.00603368
	596.74	0.00196733	0.00181495	0.00121249	0.00161419	577.93	0.00845905	0.00763686	0.00791849	0.0128474	1437.6	0.00699827	0.00326626	0.00711967	0.00880434	1387.1	0.00426	0.00419	0.00389	0.00452	1387.1	0.00401	0.00399	0.00402	0.00443	1387.1	0.00295	0.00303	0.00283	0.00296	1387.1	0.00515792	0.0048296	0.00547616	0.00517152	1387.1	0.00471532	0.00479785	0.00488917	0.00495072	1387.1	0.00341937	0.00350802	0.00340789	0.00342024	1387.1	0.00589609	0.00594346	0.00576259
	596.65	0.0017861	0.0017266	0.00115993	0.00151369	577.87	0.00795412	0.00722965	0.00770468	0.0115176	1435.9	0.00632298	0.00267852	0.00638225	0.00798549	1385.5	0.00402	0.00383	0.00378	0.00395	1385.5	0.0037	0.00365	0.00371	0.00386	1385.5	0.00268	0.00279	0.00273	0.00268	1385.5	0.00484368	0.00453261	0.0048832	0.00473694	1385.5	0.00433274	0.00412211	0.0045149	0.00445575	1385.5	0.0031169	0.00315691	0.00281459	0.0030552	1385.5	0.00552628	0.00540407	0.00551181
	596.57	0.00178331	0.00176894	0.00124157	0.00159875	577.82	0.0075582	0.00718615	0.00777962	0.0106367	1434.3	0.00541288	0.00188133	0.00541063	0.00683874	1383.8	0.00369	0.00352	0.0037	0.00353	1383.8	0.00341	0.00337	0.0034	0.00332	1383.8	0.00245	0.00248	0.00263	0.00226	1383.8	0.00450891	0.00429006	0.0043976	0.00435123	1383.8	0.00403654	0.00359807	0.00421682	0.00401778	1383.8	0.00289531	0.00277431	0.00240341	0.00279239	1383.8	0.00517679	0.00500307	0.00523632
	596.48	0.00186371	0.00185726	0.0013564	0.0016696	577.76	0.00716513	0.00759471	0.0083081	0.00992142	1432.6	0.00437866	0.000983502	0.00431715	0.00550678	1382.1	0.00335	0.00323	0.00361	0.00315	1382.1	0.00305	0.00309	0.00311	0.00283	1382.1	0.00223	0.00209	0.00252	0.00182	1382.1	0.00415442	0.00408686	0.00394212	0.00403347	1382.1	0.00379355	0.00324161	0.00394164	0.00367914	1382.1	0.00276302	0.0024576	0.00220172	0.00261841	1382.1	0.00472635	0.00464111	0.00494056
	596.4	0.00180449	0.00178879	0.00122386	0.00163553	577.71	0.0071854	0.00865217	0.00960346	0.0095503	1431	0.00338848	0.000246236	0.0032904	0.00422562	1380.5	0.00318	0.00316	0.00358	0.00304	1380.5	0.00297	0.00303	0.00304	0.00267	1380.5	0.00216	0.002	0.00247	0.00173	1380.5	0.00411558	0.00408569	0.00389864	0.00400636	1380.5	0.00382897	0.00331961	0.0039227	0.00367313	1380.5	0.00286769	0.00249467	0.00239744	0.00271522	1380.5	0.00456092	0.00451702	0.00486527
	596.31	0.00177045	0.00180983	0.00122761	0.00162318	577.65	0.00788038	0.0101252	0.0111864	0.00960926	1429.3	0.00251706	-0.00015003	0.00238613	0.00309011	1378.8	0.00322	0.00315	0.00361	0.00305	1378.8	0.00311	0.00301	0.00305	0.00268	1378.8	0.00219	0.00217	0.00251	0.00201	1378.8	0.0042094	0.00414946	0.00390565	0.00407921	1378.8	0.00401305	0.00371509	0.00416151	0.00386166	1378.8	0.00318411	0.00291236	0.00297984	0.00307826	1378.8	0.00477992	0.00462437	0.00494485
	596.23	0.00174616	0.00177256	0.00109515	0.00166385	577.6	0.00871884	0.0123712	0.0136965	0.0108534	1427.7	0.00186197	-0.000347904	0.00172893	0.00224205	1377.2	0.00347	0.00336	0.00369	0.0034	1377.2	0.00338	0.00322	0.00324	0.00306	1377.2	0.00236	0.00247	0.0026	0.00238	1377.2	0.004497	0.00439814	0.00444595	0.00441734	1377.2	0.00447445	0.00451367	0.00459983	0.0043717	1377.2	0.00367955	0.00355147	0.00388188	0.00368461	1377.2	0.00517112	0.00505356	0.00513521
	596.14	0.00171872	0.00180812	0.00112857	0.00171631	577.54	0.00965998	0.0147392	0.0163332	0.0120458	1426	0.00135981	-0.000503593	0.00122052	0.00158553	1375.5	0.00369	0.0035	0.0037	0.00369	1375.5	0.00355	0.00337	0.00336	0.00336	1375.5	0.00253	0.00278	0.00263	0.0027	1375.5	0.00466855	0.00460257	0.00479562	0.00467344	1375.5	0.00489187	0.00525551	0.00494103	0.00481135	1375.5	0.00422004	0.00417998	0.00480113	0.00432496	1375.5	0.00552932	0.00550732	0.00534924
	596.05	0.00181979	0.00200916	0.00136866	0.0018733	577.49	0.0105484	0.0174303	0.0193964	0.0137533	1424.3	0.00100246	-0.000570531	0.000859645	0.00112603	1373.8	0.00396	0.00371	0.00375	0.00398	1373.8	0.00383	0.00353	0.0035	0.00368	1373.8	0.00274	0.00312	0.00273	0.00329	1373.8	0.00490132	0.00478951	0.00520277	0.00495178	1373.8	0.00530778	0.00602539	0.00529247	0.00527135	1373.8	0.00475266	0.00483649	0.00573752	0.00497379	1373.8	0.00598053	0.005994	0.00565137
	595.97	0.00182646	0.00197594	0.0013471	0.00195031	577.43	0.0116528	0.020342	0.0225612	0.0157711	1422.7	0.000717469	-0.000591316	0.000568366	0.000762274	1372.2	0.00428	0.00381	0.0038	0.00402	1372.2	0.00405	0.00359	0.00357	0.0038	1372.2	0.00292	0.0034	0.00283	0.00381	1372.2	0.00509795	0.00486717	0.00531485	0.00507287	1372.2	0.00557578	0.00651332	0.00560869	0.00560617	1372.2	0.00512987	0.00541539	0.00641858	0.00545166	1372.2	0.00644629	0.00632818	0.00590028
	595.88	0.00189645	0.00198703	0.00137339	0.00204152	577.38	0.0130872	0.0237797	0.0263493	0.0179477	1421	0.000526093	-0.000402273	0.000384356	0.000539437	1370.5	0.0046	0.00394	0.00385	0.00413	1370.5	0.00427	0.0037	0.00368	0.00402	1370.5	0.00308	0.00365	0.00292	0.00431	1370.5	0.00534676	0.00495005	0.00547076	0.00521204	1370.5	0.00577907	0.00684979	0.00585706	0.00585127	1370.5	0.00536902	0.00578565	0.00684052	0.00573067	1370.5	0.00681318	0.00660691	0.0061183
	595.8	0.00193373	0.00194475	0.00136041	0.00202697	577.33	0.0143484	0.0273163	0.0302419	0.0201514	1419.4	0.000352887	-0.000296307	0.000215284	0.000341939	1368.8	0.00474	0.00404	0.00389	0.00412	1368.8	0.00427	0.00377	0.00372	0.00412	1368.8	0.00316	0.00373	0.00296	0.00444	1368.8	0.00541775	0.00498165	0.00549113	0.00523669	1368.8	0.0057925	0.00689074	0.00587864	0.00593122	1368.8	0.00537104	0.00581249	0.0068299	0.00572026	1368.8	0.00689793	0.00669041	0.00622617
	595.71	0.00195652	0.00192072	0.00137362	0.00200411	577.27	0.0156232	0.0310713	0.0345017	0.0224346	1417.7	0.000205134	-0.000309769	7.30543e-05	0.000185673	1367.2	0.00461	0.00418	0.00392	0.0042	1367.2	0.00423	0.00387	0.00382	0.00422	1367.2	0.00322	0.00365	0.00298	0.00425	1367.2	0.00531508	0.00503223	0.00550185	0.00527549	1367.2	0.00574453	0.00673977	0.00577102	0.00590324	1367.2	0.00520688	0.00554038	0.00651522	0.00551584	1367.2	0.00684338	0.00670948	0.00637399
	595.63	0.0020641	0.00200227	0.00152809	0.00212418	577.22	0.0168187	0.0348937	0.0385987	0.0247843	1416.1	6.45947e-05	-0.000313279	-7.25185e-05	2.92423e-05	1365.5	0.00458	0.00429	0.00401	0.00441	1365.5	0.00421	0.00399	0.00395	0.00432	1365.5	0.00327	0.00351	0.00301	0.00405	1365.5	0.00527387	0.00509715	0.00549752	0.00532126	1365.5	0.00569287	0.00657043	0.00568774	0.00583355	1365.5	0.0049562	0.0052036	0.00606477	0.0052257	1365.5	0.00680087	0.00676656	0.00641935
	595.54	0.00211029	0.00202125	0.00155143	0.00214342	577.16	0.0178276	0.0387278	0.0428132	0.0272308	1414.4	-6.28249e-05	-0.00039895	-0.000205716	-0.00011703	1363.8	0.00446	0.00437	0.00405	0.00456	1363.8	0.00414	0.00408	0.00405	0.00442	1363.8	0.00327	0.00335	0.00303	0.00366	1363.8	0.00516623	0.00512396	0.00549826	0.005342	1363.8	0.00557062	0.00626186	0.00549593	0.00571055	1363.8	0.00467123	0.00473413	0.00550688	0.00487805	1363.8	0.00666815	0.00671995	0.00638575
	595.46	0.00202923	0.0020145	0.00159653	0.00207107	577.11	0.0186463	0.0421728	0.0465553	0.0291781	1412.8	-0.000187465	-0.00057273	-0.000344145	-0.000269144	1362.2	0.00417	0.00425	0.00402	0.00447	1362.2	0.0039	0.00401	0.00396	0.00424	1362.2	0.00318	0.00316	0.00298	0.00307	1362.2	0.00488357	0.0050108	0.00526747	0.00509131	1362.2	0.00526213	0.00565787	0.00511608	0.00534141	1362.2	0.00430133	0.0041368	0.00476725	0.00442311	1362.2	0.00629253	0.0064768	0.00626107
	595.37	0.00211425	0.00219195	0.00187912	0.00209876	577.05	0.0198814	0.0456611	0.0503286	0.0312045	1411.1	-0.000239261	-0.000620107	-0.000390672	-0.000333802	1360.5	0.00404	0.00419	0.00405	0.00439	1360.5	0.00383	0.00397	0.00395	0.00413	1360.5	0.00309	0.00301	0.00298	0.00273	1360.5	0.0047914	0.00493371	0.00517299	0.00493591	1360.5	0.00504473	0.0051853	0.0048827	0.005068	1360.5	0.00398527	0.00375661	0.00414653	0.00404576	1360.5	0.00605922	0.00631582	0.00619043
	595.28	0.00215361	0.00235665	0.00212973	0.00212096	577	0.0209715	0.0487935	0.0536809	0.0334352	1409.5	-0.000236944	-0.000542622	-0.000363556	-0.000335911	1358.8	0.004	0.00402	0.00406	0.00416	1358.8	0.00373	0.00382	0.00386	0.00391	1358.8	0.00295	0.00282	0.00296	0.00242	1358.8	0.00475731	0.0047976	0.00492801	0.00475806	1358.8	0.00478972	0.00470748	0.00470487	0.00475417	1358.8	0.00367436	0.00339755	0.00357128	0.00367429	1358.8	0.00586507	0.00604709	0.00606677
	595.2	0.00211899	0.00225896	0.00204329	0.00197044	576.94	0.0223791	0.0514122	0.0565335	0.0354999	1407.8	-0.000156336	-0.00022935	-0.000241365	-0.000248228	1357.2	0.00402	0.0038	0.00407	0.00378	1357.2	0.00369	0.00364	0.0037	0.00364	1357.2	0.0028	0.00281	0.00293	0.00245	1357.2	0.00478716	0.00463222	0.0046568	0.00457147	1357.2	0.0045217	0.00422608	0.0046285	0.00446823	1357.2	0.00342132	0.00325642	0.00310831	0.00335992	1357.2	0.00578263	0.00573812	0.00588664
	595.11	0.0021529	0.002331	0.00215969	0.00194063	576.89	0.0233467	0.0533299	0.0586193	0.0373234	1406.2	-2.17002e-05	5.87776e-05	-4.55532e-05	-0.00010296	1355.5	0.004	0.00362	0.004	0.00343	1355.5	0.00366	0.00346	0.00354	0.00338	1355.5	0.00265	0.00276	0.00287	0.00252	1355.5	0.00474061	0.00449764	0.00452809	0.00444021	1355.5	0.00432112	0.00390579	0.00452612	0.00426748	1355.5	0.00321594	0.00311185	0.00275279	0.00313132	1355.5	0.00566827	0.00557333	0.00576741
	595.03	0.00226887	0.00250005	0.00234033	0.00201618	576.83	0.0241896	0.0552183	0.0605335	0.0390179	1404.5	0.000201543	0.000411945	0.000258442	0.000139243	1353.8	0.00385	0.00351	0.00391	0.00332	1353.8	0.00366	0.00339	0.00347	0.0033	1353.8	0.00258	0.00272	0.00282	0.00257	1353.8	0.0047358	0.00444648	0.00446911	0.00442394	1353.8	0.00427035	0.00380317	0.00455364	0.00418415	1353.8	0.00312165	0.00307693	0.00264432	0.00304089	1353.8	0.0056297	0.00549994	0.00568519
	594.94	0.00241505	0.00267633	0.00252756	0.00218258	576.78	0.0246642	0.056622	0.0618681	0.0403708	1402.8	0.000419394	0.00071343	0.000549798	0.000366578	1352.2	0.00389	0.00347	0.00384	0.00331	1352.2	0.00367	0.00336	0.00342	0.00319	1352.2	0.00257	0.00275	0.00279	0.00283	1352.2	0.00480946	0.00442377	0.00443116	0.00444396	1352.2	0.0043338	0.00393769	0.00466811	0.00423902	1352.2	0.00315036	0.00317935	0.00273827	0.00308932	1352.2	0.00571853	0.0055005	0.00564659
	594.86	0.00251425	0.00280269	0.00259282	0.00225574	576.72	0.0249914	0.0581455	0.0633435	0.041807	1401.2	0.00061844	0.000873259	0.000810953	0.000566949	1350.5	0.00385	0.00349	0.00376	0.00333	1350.5	0.00366	0.00337	0.0034	0.0032	1350.5	0.00258	0.00279	0.00278	0.00295	1350.5	0.00475684	0.00440561	0.00436677	0.00446829	1350.5	0.0044464	0.00420371	0.00476356	0.00436184	1350.5	0.00333209	0.00330358	0.00305824	0.00328592	1350.5	0.00573013	0.00554345	0.00567046
	594.77	0.00251563	0.00293166	0.00277357	0.00237776	576.67	0.0253203	0.0595282	0.0647513	0.0428807	1399.5	0.000759895	0.000953639	0.000996382	0.000698681	1348.8	0.00377	0.00359	0.00372	0.00353	1348.8	0.00363	0.00343	0.00344	0.00334	1348.8	0.00267	0.00292	0.00279	0.00292	1348.8	0.00471242	0.00444999	0.0044518	0.00447923	1348.8	0.00468806	0.00466527	0.00487104	0.00458291	1348.8	0.00366321	0.00360489	0.00359837	0.00367949	1348.8	0.00575271	0.00566497	0.00577649
	594.69	0.0026153	0.00307552	0.00290684	0.00249569	576.61	0.0258641	0.0612023	0.066521	0.0440941	1397.9	0.000864236	0.000984223	0.00112787	0.000795285	1347.2	0.00392	0.00389	0.00378	0.00392	1347.2	0.00378	0.00368	0.0037	0.00371	1347.2	0.00289	0.00312	0.00288	0.00309	1347.2	0.00486628	0.00465673	0.00473052	0.00473301	1347.2	0.00519371	0.00554849	0.00518885	0.00515451	1347.2	0.00424562	0.00421624	0.00454628	0.00435865	1347.2	0.00607375	0.0061139	0.00611007
	594.6	0.00273074	0.00326772	0.00308858	0.00261354	576.56	0.0261212	0.0625908	0.0681886	0.0448998	1396.2	0.000882366	0.000942443	0.00114685	0.000814717	1345.5	0.00421	0.00426	0.00388	0.00448	1345.5	0.00399	0.00398	0.004	0.00422	1345.5	0.00318	0.0033	0.00299	0.00334	1345.5	0.00501443	0.0049428	0.00515457	0.00511009	1345.5	0.00576187	0.00655585	0.00554539	0.0057855	1345.5	0.00491714	0.0048359	0.0056572	0.00514729	1345.5	0.00643782	0.00661861	0.0064055
	594.51	0.00282294	0.00333476	0.0031142	0.00263858	576.5	0.0266672	0.0638065	0.0698095	0.0454889	1394.6	0.000813386	0.000863085	0.00106007	0.000749899	1343.8	0.00463	0.0047	0.00406	0.00499	1343.8	0.00437	0.00434	0.00434	0.00476	1343.8	0.0035	0.0036	0.00313	0.0038	1343.8	0.00530019	0.00525808	0.00573912	0.00546909	1343.8	0.00632296	0.00749965	0.00597851	0.00646663	1343.8	0.005559	0.00558568	0.00675374	0.00592954	1343.8	0.00691023	0.00719213	0.0066442
	594.43	0.00283773	0.00334803	0.00318819	0.00270576	576.45	0.0268892	0.0650125	0.071644	0.0455685	1392.9	0.000665646	0.000682399	0.000872148	0.000600861	1342.2	0.00486	0.00504	0.00412	0.00542	1342.2	0.00464	0.00463	0.00459	0.00524	1342.2	0.00376	0.00382	0.0032	0.00413	1342.2	0.00540725	0.00550324	0.00614351	0.00571418	1342.2	0.00667466	0.0080859	0.00615418	0.00689255	1342.2	0.00598727	0.00599606	0.00744586	0.00646278	1342.2	0.00707303	0.00754226	0.00681697
	594.34	0.00283317	0.00341868	0.00331895	0.00276622	576.39	0.0275917	0.0668476	0.0744713	0.0453113	1391.3	0.000505256	0.000627708	0.000664522	0.000448461	1340.5	0.00504	0.0053	0.00421	0.00585	1340.5	0.00489	0.00489	0.00477	0.00562	1340.5	0.00398	0.00398	0.00326	0.00447	1340.5	0.00560739	0.0057008	0.00644211	0.00587503	1340.5	0.00682009	0.00830042	0.00629493	0.00710706	1340.5	0.00618469	0.00624305	0.00774189	0.00668811	1340.5	0.00720895	0.00762908	0.00678395
	594.26	0.00277844	0.00342953	0.00339279	0.00278989	576.34	0.0281864	0.068646	0.0775551	0.0448779	1389.6	0.000264236	0.000374348	0.000354992	0.000209187	1338.8	0.0049	0.00529	0.00415	0.00582	1338.8	0.00474	0.00487	0.00471	0.00549	1338.8	0.00398	0.00388	0.00322	0.00442	1338.8	0.00547003	0.0056352	0.00625246	0.00570089	1338.8	0.00655959	0.00781775	0.0060669	0.00683042	1338.8	0.0059597	0.00592438	0.00733989	0.00642002	1338.8	0.00691788	0.00726915	0.00659145
	594.17	0.00279849	0.0035062	0.00361667	0.00281772	576.29	0.0285521	0.0703449	0.0806087	0.044195	1387.9	1.54935e-05	-8.61451e-06	2.5179e-05	-5.1626e-05	1337.2	0.00443	0.00505	0.00404	0.00548	1337.2	0.00434	0.00465	0.00445	0.00507	1337.2	0.00379	0.00351	0.00308	0.00382	1337.2	0.00510232	0.00539722	0.00572516	0.00534416	1337.2	0.00600487	0.00689239	0.00560831	0.00618908	1337.2	0.00542626	0.00513953	0.00639385	0.00576445	1337.2	0.00633872	0.00664359	0.00620571
	594.09	0.00277679	0.00354913	0.0038883	0.00287569	576.23	0.0286643	0.0709704	0.0822512	0.0431614	1386.3	-0.000206459	-0.000293099	-0.000267417	-0.000289463	1335.5	0.00388	0.00465	0.00387	0.00489	1335.5	0.00391	0.00428	0.00409	0.00451	1335.5	0.00347	0.00312	0.00293	0.00313	1335.5	0.0046963	0.00506161	0.00516121	0.00489534	1335.5	0.00536334	0.00575669	0.00503549	0.00540942	1335.5	0.00474323	0.00427624	0.0052228	0.00495638	1335.5	0.00569808	0.00592513	0.00580321
	594	0.00278052	0.00360095	0.00400557	0.00286112	576.18	0.0281132	0.0701056	0.0815348	0.0420217	1384.6	-0.000325144	-0.000367696	-0.000431947	-0.000407785	1333.8	0.00356	0.00428	0.00372	0.00435	1333.8	0.0036	0.00396	0.0038	0.004	1333.8	0.00315	0.00276	0.00278	0.00257	1333.8	0.00449241	0.00479361	0.00474788	0.00461045	1333.8	0.00485587	0.00490581	0.0046414	0.00480572	1333.8	0.00413729	0.00358658	0.00416245	0.00422604	1333.8	0.00530499	0.00544006	0.00550791
	593.92	0.00276335	0.00352549	0.00396461	0.002766	576.12	0.0263495	0.06637	0.0770025	0.0391619	1383	-0.000406674	-0.000468033	-0.0005456	-0.000482702	1332.2	0.00317	0.00387	0.00356	0.00382	1332.2	0.00317	0.00357	0.00344	0.00341	1332.2	0.0028	0.00234	0.00261	0.00204	1332.2	0.00414991	0.00448943	0.00429334	0.00426567	1332.2	0.00438018	0.00413946	0.00418385	0.00415769	1332.2	0.00357444	0.00287101	0.00323319	0.00356103	1332.2	0.00487279	0.00496884	0.00516535
	593.83	0.00272458	0.00356201	0.00398816	0.00272239	576.07	0.0239441	0.0603954	0.069474	0.0354295	1381.3	-0.000398646	-0.000331	-0.0005271	-0.000450691	1330.5	0.00317	0.00361	0.00352	0.00336	1330.5	0.00302	0.00332	0.00319	0.00303	1330.5	0.00255	0.0022	0.00254	0.00189	1330.5	0.00418563	0.00428847	0.00413556	0.00407389	1330.5	0.0041475	0.0037221	0.00407094	0.00382389	1330.5	0.00324179	0.00258102	0.00269728	0.00317245	1330.5	0.00480149	0.00478322	0.00497559
	593.74	0.00256539	0.0034402	0.00391213	0.00263291	576.01	0.0207954	0.0526039	0.0595506	0.0308566	1379.6	-0.000359501	-0.000140606	-0.00045986	-0.000400434	1328.8	0.00313	0.00334	0.00346	0.00293	1328.8	0.003	0.00304	0.00297	0.00274	1328.8	0.00236	0.0022	0.00247	0.00191	1328.8	0.00414531	0.00409043	0.00382594	0.00384662	1328.8	0.0039307	0.00337518	0.00394426	0.00354328	1328.8	0.00302405	0.00248342	0.00237043	0.00292622	1328.8	0.00469122	0.00454583	0.00486177
	593.66	0.0025934	0.00361198	0.00412315	0.00275861	575.96	0.0177343	0.0449442	0.049726	0.0260069	1378	-0.000221894	5.83304e-05	-0.000258335	-0.000229937	1327.1	0.00317	0.00333	0.00348	0.00283	1327.1	0.00303	0.00302	0.00298	0.00278	1327.1	0.00233	0.0022	0.00245	0.00192	1327.1	0.00421423	0.00412423	0.00393329	0.00389379	1327.1	0.00395884	0.00340803	0.00397713	0.00356756	1327.1	0.0030121	0.00250373	0.00231588	0.00289232	1327.1	0.00483514	0.00460825	0.00490928
	593.57	0.00261543	0.00371336	0.00419585	0.00287561	575.9	0.0150025	0.0376393	0.0404745	0.0220939	1376.3	-9.4568e-05	0.000179668	-7.50267e-05	-8.53294e-05	1325.5	0.00322	0.00334	0.00348	0.00272	1325.5	0.00306	0.00301	0.003	0.00277	1325.5	0.00234	0.00221	0.00246	0.00197	1325.5	0.00422393	0.00411406	0.00392368	0.00386917	1325.5	0.00398368	0.00338953	0.00397487	0.00357739	1325.5	0.00305451	0.00260068	0.00237349	0.00294475	1325.5	0.0049129	0.00465767	0.00508038
	593.49	0.00268443	0.00387635	0.00442596	0.00296904	575.85	0.0122961	0.0313073	0.0326377	0.0184633	1374.6	-5.62827e-06	0.000119525	5.31756e-05	-9.44298e-07	1323.8	0.00316	0.00334	0.00348	0.00271	1323.8	0.00298	0.00298	0.00296	0.00268	1323.8	0.00238	0.0021	0.00243	0.00173	1323.8	0.00415739	0.00410214	0.00390176	0.00385861	1323.8	0.0039917	0.00342149	0.00392759	0.00359021	1323.8	0.0031262	0.00259772	0.00245795	0.00301755	1323.8	0.00491035	0.00462112	0.00511914
	593.4	0.00275848	0.00403407	0.00467787	0.00310028	575.79	0.0104865	0.0264184	0.0266473	0.0161813	1373	7.82653e-05	0.000120643	0.000170876	7.72769e-05	1322.1	0.00331	0.00339	0.0035	0.00279	1322.1	0.00312	0.00303	0.00301	0.00277	1322.1	0.00249	0.00214	0.00249	0.00183	1322.1	0.00423761	0.00415872	0.0039961	0.0039687	1322.1	0.00410604	0.00363221	0.00402718	0.00371817	1322.1	0.00331482	0.00283733	0.00276119	0.00323825	1322.1	0.0051148	0.00479289	0.00530911
	593.32	0.00278561	0.00413564	0.00475327	0.00316074	575.74	0.00961406	0.0231626	0.0227745	0.0151887	1371.3	0.000201764	0.000311943	0.000330407	0.000205111	1320.5	0.00374	0.00365	0.00365	0.00317	1320.5	0.00345	0.00326	0.00323	0.00307	1320.5	0.00277	0.00241	0.00265	0.00219	1320.5	0.00452116	0.00435518	0.00430497	0.00428039	1320.5	0.00439763	0.00420533	0.00436999	0.00406518	1320.5	0.00365647	0.00328872	0.00327814	0.0036347	1320.5	0.00559041	0.00522654	0.00564501
	593.23	0.00287574	0.00422752	0.00486101	0.00320528	575.68	0.00890749	0.020588	0.0198122	0.0141986	1369.7	0.000284607	0.00040165	0.000423444	0.000275967	1318.8	0.00408	0.00401	0.00386	0.00368	1318.8	0.00377	0.00354	0.00344	0.00341	1318.8	0.00314	0.00275	0.00289	0.00275	1318.8	0.0047444	0.00459708	0.00454928	0.00456257	1318.8	0.00473541	0.00488362	0.00466196	0.00445049	1318.8	0.00408339	0.00373976	0.00391269	0.00411235	1318.8	0.00600963	0.00567581	0.00603612
	593.14	0.00290405	0.0042463	0.00488618	0.00319068	575.63	0.00878955	0.0187352	0.0178622	0.0133784	1368	0.000378568	0.00070714	0.000529475	0.000365902	1317.1	0.00488	0.00455	0.00425	0.0045	1317.1	0.0044	0.00399	0.00387	0.00408	1317.1	0.00373	0.00344	0.0033	0.00378	1317.1	0.00529322	0.00497513	0.00505821	0.00502781	1317.1	0.00524655	0.00584359	0.00525952	0.00507516	1317.1	0.00468797	0.00453375	0.00486523	0.00481389	1317.1	0.00671609	0.00643489	0.00651582
	593.06	0.00289515	0.00417306	0.00483757	0.00314898	575.57	0.0085086	0.0171683	0.0161216	0.0125222	1366.3	0.00044692	0.000824891	0.000596514	0.000410669	1315.4	0.00528	0.00518	0.00461	0.00541	1315.4	0.00484	0.0045	0.00436	0.00489	1315.4	0.00438	0.00404	0.00371	0.00458	1315.4	0.00557688	0.00538675	0.00558843	0.00551877	1315.4	0.00579254	0.00684602	0.00571045	0.0057363	1315.4	0.00529321	0.00507781	0.00576385	0.0054926	1315.4	0.00709662	0.00714041	0.00692403
	592.97	0.0030589	0.0043465	0.00510702	0.0033532	575.52	0.00800709	0.016062	0.0149133	0.0118759	1364.7	0.000500584	0.000744073	0.000649417	0.000451689	1313.8	0.00552	0.00586	0.00485	0.00627	1313.8	0.0051	0.00505	0.00483	0.00573	1313.8	0.00501	0.00442	0.004	0.00507	1313.8	0.00577829	0.00584431	0.00610987	0.00599481	1313.8	0.00635544	0.00785451	0.0060744	0.00643576	1313.8	0.00586818	0.00539045	0.006616	0.00617243	1313.8	0.00741154	0.00781054	0.00735431
	592.89	0.00315783	0.00443018	0.00515356	0.00348214	575.46	0.00772192	0.0151371	0.0138185	0.0115135	1363	0.000512452	0.000694931	0.000634206	0.000446539	1312.1	0.00564	0.00642	0.00499	0.00703	1312.1	0.00524	0.00551	0.00518	0.00643	1312.1	0.00549	0.00466	0.00418	0.00529	1312.1	0.00589699	0.00619331	0.00659249	0.00630667	1312.1	0.00684477	0.00865026	0.00630557	0.00697409	1312.1	0.00637869	0.00562715	0.00737404	0.00675566	1312.1	0.00752671	0.00828767	0.00764231
	592.8	0.00326251	0.00457243	0.00532626	0.00361728	575.41	0.00704455	0.0142553	0.0128248	0.0107602	1361.3	0.000418078	0.000355554	0.000494797	0.000337824	1310.4	0.00529	0.00671	0.00489	0.00737	1310.4	0.00503	0.0057	0.00521	0.00671	1310.4	0.00568	0.00456	0.00409	0.00496	1310.4	0.00570841	0.00637022	0.0068126	0.00637011	1310.4	0.00711255	0.00912317	0.00626033	0.00725844	1310.4	0.00670288	0.0055734	0.0078215	0.00712298	1310.4	0.00727424	0.00827161	0.00749132
	592.72	0.00324642	0.00459774	0.00532575	0.00366789	575.36	0.00673746	0.0135778	0.0119743	0.0105115	1359.7	0.000272682	6.2839e-05	0.000294335	0.000186317	1308.7	0.00505	0.00668	0.00466	0.00724	1308.7	0.00483	0.00564	0.00504	0.00674	1308.7	0.00564	0.00439	0.00388	0.00465	1308.7	0.00556617	0.00635496	0.00673663	0.00622416	1308.7	0.0072004	0.00929381	0.00619433	0.00731922	1308.7	0.00694717	0.00562033	0.00815924	0.00738943	1308.7	0.00707194	0.00817225	0.00721611
	592.63	0.00326115	0.00471662	0.00544005	0.00373737	575.3	0.00707846	0.0134561	0.0115985	0.0106157	1358	0.000125815	-4.00786e-05	0.000102972	4.44791e-05	1307	0.00497	0.00649	0.00441	0.00697	1307	0.00472	0.00543	0.00474	0.00644	1307	0.00545	0.00427	0.00363	0.00453	1307	0.00550942	0.00624471	0.00657287	0.00602633	1307	0.0072036	0.00930817	0.00622576	0.00725474	1307	0.00712971	0.00579535	0.00841153	0.00759813	1307	0.00699856	0.00793663	0.00686927
	592.55	0.00328933	0.00476104	0.00541574	0.0037649	575.25	0.00737789	0.0137126	0.0115692	0.0109076	1356.3	-1.38319e-05	-0.000182779	-7.6945e-05	-9.15674e-05	1305.4	0.00478	0.00623	0.00418	0.0066	1305.4	0.00458	0.00522	0.00447	0.00612	1305.4	0.00521	0.00411	0.00337	0.0043	1305.4	0.00546661	0.00615518	0.00650876	0.00587996	1305.4	0.00715162	0.00918119	0.00617346	0.00716551	1305.4	0.00722545	0.00592314	0.0084856	0.00769044	1305.4	0.00681381	0.00768796	0.00657853
	592.46	0.00322058	0.00469721	0.00535348	0.00370584	575.19	0.00807925	0.0143493	0.011797	0.011281	1354.7	-0.000106065	-0.00022251	-0.000194472	-0.000178949	1303.7	0.00465	0.00597	0.00404	0.00629	1303.7	0.00449	0.00504	0.00428	0.00582	1303.7	0.00501	0.00406	0.00321	0.00417	1303.7	0.00545663	0.00606678	0.00646112	0.00580338	1303.7	0.00704645	0.00894236	0.00614844	0.00702292	1303.7	0.00722386	0.00598611	0.00841015	0.00766801	1303.7	0.00673907	0.00745398	0.00621151
	592.38	0.00312226	0.00452347	0.00512753	0.00359911	575.14	0.00850929	0.0151223	0.0120899	0.0119046	1353	-0.000129188	-0.000314081	-0.000228826	-0.000214617	1302	0.00441	0.00579	0.00392	0.006	1302	0.00427	0.00496	0.00418	0.00557	1302	0.00486	0.00395	0.00311	0.00385	1302	0.0053257	0.00603423	0.00642438	0.00578213	1302	0.00691826	0.00857312	0.00602182	0.00688083	1302	0.00707801	0.00580094	0.00804394	0.00744991	1302	0.00655319	0.00729356	0.00591566
	592.29	0.00304849	0.00440639	0.00497858	0.00353917	575.08	0.00895562	0.016119	0.0125926	0.0126309	1351.3	-6.21715e-05	-0.000339829	-0.000147831	-0.000161852	1300.3	0.00434	0.00569	0.00386	0.00579	1300.3	0.00418	0.00495	0.00415	0.00546	1300.3	0.00477	0.00383	0.00305	0.0037	1300.3	0.00536348	0.00608446	0.0064253	0.00588831	1300.3	0.0068169	0.00821834	0.00597214	0.00682113	1300.3	0.00683756	0.00557493	0.00758879	0.00714373	1300.3	0.00649218	0.00718449	0.00582223
	592.2	0.00306573	0.00434844	0.00486186	0.00351097	575.03	0.00956838	0.0174399	0.0133831	0.0134798	1349.7	0.000140416	-0.000139022	0.00010189	2.64004e-05	1298.7	0.00425	0.00567	0.00384	0.00573	1298.7	0.00409	0.00503	0.00427	0.00546	1298.7	0.0047	0.0037	0.00305	0.00351	1298.7	0.00542643	0.00621326	0.00659678	0.00613857	1298.7	0.00674039	0.00784407	0.0058683	0.00676356	1298.7	0.00649247	0.00521257	0.00702005	0.00669923	1298.7	0.00637571	0.00710784	0.00578483
	592.12	0.00300869	0.00418007	0.0046141	0.00334993	574.97	0.0101684	0.0185022	0.0140067	0.0143195	1348	0.000399762	6.6338e-05	0.000431942	0.000267403	1297	0.00409	0.00551	0.00388	0.00542	1297	0.00397	0.00495	0.00427	0.00528	1297	0.00453	0.00348	0.00302	0.00316	1297	0.00536715	0.00620604	0.00652797	0.00617152	1297	0.00651893	0.00728025	0.0056165	0.00657209	1297	0.00600131	0.00470499	0.00623375	0.00611045	1297	0.00610346	0.00684938	0.00569936
	592.03	0.00293493	0.00412932	0.00463574	0.00323984	574.92	0.0106422	0.019204	0.0142118	0.0149837	1346.3	0.000701658	0.000481366	0.000817208	0.000537378	1295.3	0.00413	0.0051	0.00402	0.0049	1295.3	0.00386	0.00463	0.00409	0.0048	1295.3	0.00421	0.00325	0.00306	0.00283	1295.3	0.00531447	0.00592329	0.00607886	0.00590506	1295.3	0.00607836	0.00645884	0.00538736	0.0061383	1295.3	0.00541042	0.00427346	0.00538839	0.00543821	1295.3	0.00583648	0.00653824	0.00565616
	591.95	0.00288812	0.00408536	0.00460554	0.0031857	574.86	0.0111803	0.0197681	0.0144	0.0152399	1344.7	0.00105242	0.000986113	0.00125986	0.000856597	1293.6	0.00427	0.00465	0.00429	0.00437	1293.6	0.00386	0.00424	0.00387	0.00426	1293.6	0.00383	0.00304	0.00321	0.0028	1293.6	0.00527383	0.00553961	0.00556352	0.00552035	1293.6	0.00562645	0.00577011	0.00523901	0.00563316	1293.6	0.00485374	0.00402393	0.00471803	0.00484606	1293.6	0.00579956	0.00619792	0.00574562
	591.86	0.00286253	0.00407854	0.00457557	0.00315455	574.81	0.0113345	0.0198184	0.0144256	0.0152259	1343	0.00134787	0.00130307	0.00164048	0.00111864	1291.9	0.00415	0.00411	0.0046	0.00377	1291.9	0.00375	0.00378	0.00365	0.00363	1291.9	0.00338	0.00279	0.00342	0.00269	1291.9	0.00501416	0.00502566	0.00492271	0.00492215	1291.9	0.00509819	0.00496392	0.0048925	0.00494396	1291.9	0.00428975	0.00367479	0.00402957	0.00425925	1291.9	0.00556731	0.00577324	0.00588178
	591.77	0.00276453	0.00405598	0.0045645	0.0031367	574.75	0.0114254	0.0194837	0.0142368	0.0150501	1341.3	0.00152575	0.00147994	0.00187206	0.001267	1290.3	0.00389	0.00359	0.00486	0.00319	1290.3	0.00352	0.0033	0.00334	0.00296	1290.3	0.00292	0.00252	0.00362	0.00246	1290.3	0.00461995	0.00444443	0.00416477	0.00420737	1290.3	0.00451549	0.00421164	0.00448815	0.00420644	1290.3	0.00375651	0.0032668	0.0034036	0.00370687	1290.3	0.00537351	0.00525101	0.00587964
	591.69	0.00275871	0.00392287	0.00436468	0.00311394	574.7	0.0113018	0.0188765	0.013856	0.0145864	1339.7	0.00154439	0.00141286	0.0018975	0.00126277	1288.6	0.00367	0.00324	0.00505	0.00282	1288.6	0.00341	0.00301	0.00317	0.00263	1288.6	0.00258	0.00236	0.0038	0.00231	1288.6	0.00430227	0.00402852	0.00362529	0.0036662	1288.6	0.00412029	0.00370509	0.00419506	0.00371327	1288.6	0.00336922	0.00304179	0.0029801	0.00332304	1288.6	0.00528074	0.00492661	0.00599794
	591.6	0.00276718	0.00385239	0.00423369	0.00312167	574.64	0.0113147	0.0183049	0.0136387	0.0142143	1338	0.00140136	0.00120029	0.00171848	0.00111669	1286.9	0.00353	0.0031	0.00507	0.00269	1286.9	0.00334	0.00289	0.00314	0.00254	1286.9	0.0024	0.00227	0.00383	0.00239	1286.9	0.00411061	0.00382695	0.00337506	0.00341494	1286.9	0.00392942	0.00352327	0.00408773	0.00351354	1286.9	0.00316168	0.00295711	0.00275168	0.00312055	1286.9	0.00530996	0.00476453	0.00609758
	591.52	0.00295686	0.00391077	0.00424617	0.0032832	574.59	0.0112385	0.0176278	0.0133037	0.0139211	1336.3	0.00110622	0.000832965	0.00135878	0.000836351	1285.2	0.0034	0.00312	0.00495	0.00274	1285.2	0.00332	0.0029	0.00322	0.00262	1285.2	0.00234	0.00226	0.00373	0.00249	1285.2	0.0040452	0.00378141	0.00333833	0.00343582	1285.2	0.00386149	0.00350638	0.00404122	0.0034695	1285.2	0.00306023	0.00292915	0.00268686	0.003042	1285.2	0.00536125	0.00474	0.00601724
	591.43	0.00319272	0.00403211	0.0042595	0.00341074	574.53	0.0113396	0.0170322	0.0129725	0.01358	1334.6	0.00074676	0.000411976	0.000909404	0.000505102	1283.5	0.00336	0.00319	0.00468	0.00281	1283.5	0.00328	0.00298	0.00327	0.00279	1283.5	0.00232	0.00227	0.00347	0.00241	1283.5	0.004051	0.0038466	0.00347653	0.00355079	1283.5	0.00393374	0.00361923	0.00405479	0.00354105	1283.5	0.00302438	0.00283742	0.00263294	0.00301434	1283.5	0.0053392	0.00481394	0.00585963
	591.35	0.00332077	0.00400667	0.00409681	0.00345465	574.48	0.0113613	0.0166852	0.012859	0.0133618	1333	0.000402591	7.94906e-05	0.000471298	0.00019882	1281.8	0.00347	0.00328	0.00436	0.00292	1281.8	0.00333	0.00308	0.00329	0.00295	1281.8	0.00233	0.00237	0.00315	0.00235	1281.8	0.00415287	0.00393578	0.0036469	0.00375744	1281.8	0.00401291	0.00373972	0.0041793	0.00367443	1281.8	0.00301941	0.00289011	0.00265663	0.00300554	1281.8	0.00537025	0.00496565	0.00566354
	591.26	0.00342073	0.00398914	0.00387493	0.00344724	574.42	0.011517	0.0164689	0.0128808	0.0128703	1331.3	0.000138889	-0.000207345	0.00011813	-3.33757e-05	1280.2	0.00358	0.00341	0.00408	0.00308	1280.2	0.00347	0.00321	0.00337	0.00319	1280.2	0.00236	0.00255	0.0029	0.0026	1280.2	0.00431026	0.00406189	0.00389496	0.00401001	1280.2	0.00412524	0.00395061	0.00430932	0.00387036	1280.2	0.00307454	0.00305591	0.00278459	0.00305355	1280.2	0.00551608	0.00510474	0.00551103
	591.18	0.00339007	0.00384815	0.00355524	0.00333602	574.37	0.0114162	0.0162147	0.012736	0.0123021	1329.6	-4.86391e-05	-0.000420619	-0.000132076	-0.000201854	1278.5	0.00374	0.00341	0.00384	0.0032	1278.5	0.00355	0.00323	0.00335	0.0032	1278.5	0.00237	0.00271	0.00272	0.00276	1278.5	0.00439052	0.00410317	0.00398089	0.00407266	1278.5	0.00414999	0.00390625	0.00431028	0.00391122	1278.5	0.00311392	0.00312561	0.00279151	0.00305796	1278.5	0.00553341	0.0051098	0.00539152
	591.09	0.00325033	0.0036505	0.00326183	0.00316252	574.31	0.0113152	0.0162227	0.0126955	0.0121478	1328	-0.000140586	-0.000653944	-0.000268525	-0.000285256	1276.8	0.00376	0.00341	0.00364	0.00326	1276.8	0.00353	0.00323	0.00329	0.00311	1276.8	0.00239	0.00274	0.0026	0.00274	1276.8	0.00437139	0.0041188	0.00397556	0.00409243	1276.8	0.00411735	0.0038325	0.00427028	0.00393404	1276.8	0.00315101	0.00313714	0.00279757	0.00304455	1276.8	0.0055061	0.00504061	0.00521734
	591	0.00311137	0.00349881	0.0030701	0.00299257	574.26	0.0113644	0.0169	0.0131952	0.0120098	1326.3	-0.000109621	-0.000766856	-0.000245042	-0.000253942	1275.1	0.00377	0.00352	0.00355	0.00343	1275.1	0.00359	0.00336	0.00335	0.00331	1275.1	0.00249	0.00278	0.00255	0.00274	1275.1	0.0044352	0.00430538	0.00422198	0.00429637	1275.1	0.00423352	0.00393726	0.00432122	0.00410547	1275.1	0.00322851	0.00321534	0.00288668	0.00310687	1275.1	0.00554084	0.00514936	0.00519881
	590.92	0.00288799	0.00333888	0.00291307	0.00280608	574.2	0.0119769	0.0178572	0.0138701	0.012467	1324.6	-1.54548e-05	-0.000672332	-0.000132785	-0.000174372	1273.4	0.00389	0.00365	0.00353	0.0036	1273.4	0.00367	0.0035	0.00343	0.00349	1273.4	0.00266	0.00292	0.00257	0.00296	1273.4	0.00464135	0.00453789	0.0044614	0.00454226	1273.4	0.00436855	0.00411974	0.00450588	0.00435058	1273.4	0.00333796	0.00342449	0.00304796	0.00322556	1273.4	0.00566874	0.00531977	0.00522998
	590.83	0.002717	0.00317699	0.00286778	0.00267385	574.15	0.0123174	0.0190978	0.014632	0.0129361	1322.9	0.00014699	-0.000613172	8.0942e-05	-3.08395e-05	1271.8	0.00396	0.00384	0.00357	0.00381	1271.8	0.00376	0.00367	0.00358	0.0037	1271.8	0.00285	0.00296	0.00261	0.00308	1271.8	0.00481291	0.00478982	0.00480061	0.00480669	1271.8	0.00457072	0.00436785	0.00469499	0.00461601	1271.8	0.00345066	0.00355961	0.00323376	0.00336986	1271.8	0.00577054	0.00558535	0.00530218
	590.75	0.00254028	0.00300741	0.00271978	0.00250829	574.09	0.0129741	0.0205503	0.0157254	0.0137855	1321.3	0.000440165	-0.000463803	0.000459482	0.000249395	1270.1	0.00397	0.0041	0.00362	0.00413	1270.1	0.00376	0.0039	0.00374	0.00399	1270.1	0.00304	0.00295	0.00268	0.00308	1270.1	0.00494352	0.00510691	0.00527179	0.00514342	1270.1	0.00485879	0.00475063	0.00487839	0.0049367	1270.1	0.003568	0.0035433	0.00340403	0.0034994	1270.1	0.0058309	0.00582618	0.00548111
	590.66	0.00230923	0.00267957	0.00234657	0.00228492	574.04	0.0136084	0.0221344	0.0170073	0.0145183	1319.6	0.000879141	-6.30318e-05	0.00102409	0.000700395	1268.4	0.00395	0.00432	0.00378	0.00437	1268.4	0.00376	0.00413	0.00391	0.00425	1268.4	0.00319	0.003	0.00278	0.00294	1268.4	0.0050163	0.00535746	0.00563762	0.00544999	1268.4	0.00507635	0.00505217	0.0049934	0.0052272	1268.4	0.00364207	0.00352664	0.00352741	0.00357985	1268.4	0.0058079	0.00608031	0.00565834
	590.58	0.00205967	0.00230536	0.00195506	0.0020007	573.99	0.0141087	0.0234276	0.017995	0.0152408	1317.9	0.00142668	0.00048535	0.0017213	0.00126787	1266.7	0.00392	0.00442	0.00397	0.00452	1266.7	0.00379	0.00425	0.00401	0.0044	1266.7	0.00328	0.00304	0.00294	0.00293	1266.7	0.00504325	0.00547529	0.00588033	0.00559238	1266.7	0.00517378	0.00519965	0.00503906	0.00538577	1266.7	0.00366305	0.00352533	0.00362101	0.00362965	1266.7	0.00576567	0.00617463	0.00584643
	590.49	0.00198364	0.00216953	0.00178182	0.00186341	573.93	0.0147333	0.0243918	0.0187585	0.0158428	1316.2	0.00202077	0.00121064	0.00247901	0.00189985	1265	0.00412	0.00439	0.00416	0.00455	1265	0.00388	0.00425	0.00405	0.00435	1265	0.00331	0.00311	0.00309	0.00305	1265	0.00514759	0.00547228	0.00591044	0.00559059	1265	0.00518306	0.00521382	0.00512565	0.00542548	1265	0.00368335	0.00362387	0.00366837	0.00365489	1265	0.00587361	0.00617166	0.00599063
	590.4	0.00196932	0.0021382	0.00175461	0.00185024	573.88	0.0151182	0.0254072	0.0195638	0.0168921	1314.6	0.00257952	0.00173538	0.00317977	0.00250952	1263.3	0.00413	0.00434	0.00424	0.00455	1263.3	0.00393	0.00423	0.00406	0.00426	1263.3	0.00328	0.00308	0.00315	0.00311	1263.3	0.00512053	0.00541776	0.00590985	0.00555876	1263.3	0.00516399	0.00517625	0.0051103	0.00536682	1263.3	0.00369386	0.00361129	0.00367652	0.00364676	1263.3	0.00590283	0.00611409	0.0059756
	590.32	0.00201364	0.00220438	0.00176422	0.00187365	573.82	0.0156563	0.0265083	0.0207316	0.0180487	1312.9	0.00302736	0.00214235	0.00374398	0.00301639	1261.6	0.0041	0.00437	0.00423	0.00459	1261.6	0.00396	0.00425	0.00411	0.00436	1261.6	0.00326	0.00308	0.00313	0.00318	1261.6	0.00517452	0.00542666	0.00598939	0.00561427	1261.6	0.00520221	0.00527925	0.00518365	0.0053982	1261.6	0.00373594	0.00367564	0.00373448	0.00368004	1261.6	0.00599205	0.00621777	0.00600356
	590.23	0.00193289	0.00211308	0.00164542	0.00175902	573.77	0.0160441	0.026899	0.0211908	0.0190547	1311.2	0.00321663	0.00237919	0.0039804	0.00323866	1260	0.00415	0.00428	0.00416	0.00447	1260	0.00404	0.00416	0.004	0.00429	1260	0.00321	0.00318	0.0031	0.00327	1260	0.00525993	0.00531397	0.00577032	0.00551202	1260	0.00516735	0.00527739	0.00526688	0.00531105	1260	0.00376344	0.00384076	0.00377696	0.00373073	1260	0.00611311	0.00624654	0.00595241
	590.15	0.00183131	0.00197613	0.00144984	0.00159725	573.71	0.0159217	0.0268294	0.0212493	0.0199818	1309.5	0.00319041	0.00215619	0.00393516	0.00322895	1258.3	0.00397	0.00415	0.004	0.00422	1258.3	0.00385	0.00397	0.00382	0.00409	1258.3	0.0031	0.00305	0.00293	0.00307	1258.3	0.00504167	0.00512686	0.00543519	0.0052671	1258.3	0.00507932	0.00518181	0.00514939	0.0051058	1258.3	0.00374531	0.00378057	0.00373173	0.00372181	1258.3	0.00599438	0.00613502	0.00585124
	590.06	0.00177564	0.00194428	0.00136423	0.00156132	573.66	0.0159512	0.0265836	0.0213369	0.0206834	1307.8	0.00304987	0.00195282	0.00374858	0.00311046	1256.6	0.00398	0.00406	0.00385	0.00411	1256.6	0.00388	0.00387	0.00372	0.00397	1256.6	0.00303	0.00309	0.00284	0.00324	1256.6	0.00500843	0.00501367	0.00519491	0.00512646	1256.6	0.00506855	0.00525005	0.00514948	0.00506816	1256.6	0.00381099	0.00394257	0.00385574	0.00381114	1256.6	0.00608274	0.00606783	0.0058488
	589.98	0.00165167	0.00173544	0.00103845	0.00142846	573.6	0.0158092	0.0260921	0.0213097	0.0206307	1306.2	0.00285926	0.00166303	0.00349213	0.00294511	1254.9	0.00391	0.004	0.00374	0.00402	1254.9	0.00381	0.0038	0.00365	0.00389	1254.9	0.00298	0.003	0.00275	0.00311	1254.9	0.00485412	0.00492218	0.00499253	0.00501428	1254.9	0.00507593	0.00530557	0.00505655	0.00504511	1254.9	0.00385239	0.00392981	0.00397002	0.00386501	1254.9	0.00600684	0.00604863	0.00582206
	589.89	0.00157754	0.00159825	0.000806036	0.00135841	573.55	0.0155732	0.0257927	0.0214126	0.0206915	1304.5	0.00270402	0.001474	0.00327703	0.00283369	1253.2	0.00393	0.00399	0.0037	0.00403	1253.2	0.00377	0.00379	0.00366	0.00391	1253.2	0.00297	0.00292	0.00273	0.00293	1253.2	0.0048215	0.00491653	0.00499201	0.00498772	1253.2	0.00513265	0.00543294	0.00509097	0.00510456	1253.2	0.00392419	0.00394343	0.00415597	0.00395111	1253.2	0.00596866	0.00610023	0.00582379
	589.8	0.00169085	0.00173007	0.000833878	0.00142327	573.49	0.0156757	0.0257106	0.0217428	0.0205062	1302.8	0.00261159	0.00146373	0.00312313	0.00279697	1251.5	0.00418	0.00398	0.00372	0.00404	1251.5	0.00384	0.0038	0.00375	0.00393	1251.5	0.00299	0.00294	0.00276	0.00301	1251.5	0.0049767	0.00494162	0.00509209	0.00499476	1251.5	0.00521925	0.00562146	0.00526823	0.00520689	1251.5	0.00401411	0.00412673	0.0043895	0.00406562	1251.5	0.00612256	0.00622823	0.00587721
	589.72	0.00186542	0.00183062	0.000969537	0.00162751	573.44	0.0158141	0.0262157	0.022442	0.0206652	1301.1	0.00252617	0.00136731	0.00296737	0.00278085	1249.8	0.00421	0.00409	0.00376	0.00419	1249.8	0.00385	0.00389	0.00386	0.00407	1249.8	0.00303	0.00293	0.00275	0.003	1249.8	0.00502396	0.00502549	0.005337	0.00506334	1249.8	0.0053382	0.005777	0.00533747	0.00534262	1249.8	0.0040776	0.00411668	0.00452177	0.00411971	1249.8	0.00608315	0.00637284	0.00583361
	589.63	0.0020807	0.00194506	0.00111424	0.00182328	573.38	0.01624	0.0269321	0.0232819	0.021024	1299.5	0.0023445	0.001232	0.00269797	0.00264623	1248.1	0.0043	0.00415	0.00378	0.0043	1248.1	0.00385	0.00394	0.00392	0.00421	1248.1	0.00304	0.00298	0.00276	0.00311	1248.1	0.00518722	0.0050652	0.00541493	0.00514353	1248.1	0.0054084	0.00589702	0.00542354	0.00545208	1248.1	0.00411286	0.00416771	0.00454565	0.00415385	1248.1	0.00612534	0.00649082	0.00589214
	589.55	0.00199258	0.00177629	0.000970647	0.00167688	573.33	0.0166333	0.0273224	0.0235958	0.0216135	1297.8	0.00195893	0.00100096	0.00218984	0.00224577	1246.4	0.00426	0.00397	0.00377	0.00411	1246.4	0.00374	0.00376	0.00375	0.00396	1246.4	0.00294	0.00301	0.00278	0.00315	1246.4	0.00510453	0.00487895	0.00506925	0.00488404	1246.4	0.00523744	0.00560658	0.00529181	0.00521028	1246.4	0.00400705	0.00412833	0.00432955	0.00405299	1246.4	0.0060876	0.00623163	0.00580799
	589.46	0.00198378	0.00178198	0.00104636	0.00167219	573.27	0.0171651	0.0283838	0.0243547	0.0227734	1296.1	0.0014794	0.000603073	0.00158867	0.00172065	1244.7	0.00409	0.00379	0.00374	0.00388	1244.7	0.00354	0.00356	0.00356	0.00363	1244.7	0.00282	0.00289	0.00273	0.00286	1244.7	0.00488441	0.00466006	0.00468428	0.00463043	1244.7	0.00500142	0.00523355	0.00508356	0.00492566	1244.7	0.00381404	0.00391408	0.00398624	0.00385862	1244.7	0.00586408	0.00598512	0.00568814
	589.38	0.00194209	0.0017296	0.00103609	0.00166938	573.22	0.0181118	0.0303454	0.0259312	0.0245545	1294.4	0.000990671	0.000297017	0.00101477	0.00116507	1243	0.00413	0.00373	0.00376	0.00384	1243	0.00362	0.00349	0.00351	0.00352	1243	0.00278	0.0029	0.00276	0.00304	1243	0.00484496	0.004568	0.00452733	0.00457434	1243	0.00488494	0.00502363	0.00499829	0.00487064	1243	0.00371939	0.00391458	0.00382031	0.00377448	1243	0.00590623	0.00584272	0.00568687
	589.29	0.00194762	0.00179653	0.00107916	0.00166877	573.16	0.0193311	0.0326584	0.0279447	0.0264585	1292.7	0.000532839	9.79773e-06	0.000495091	0.000618727	1241.4	0.0041	0.00382	0.00377	0.00395	1241.4	0.00372	0.00354	0.00358	0.0036	1241.4	0.00277	0.00287	0.00277	0.00304	1241.4	0.00483565	0.00460693	0.00459973	0.0046649	1241.4	0.00489689	0.00498994	0.00496474	0.00494085	1241.4	0.00365517	0.00378422	0.00371473	0.00370387	1241.4	0.00591109	0.00581402	0.0057262
	589.21	0.00188618	0.00180593	0.00107321	0.00169421	573.11	0.0202075	0.035245	0.0300134	0.0281245	1291.1	0.000153431	-0.00035052	8.47653e-05	0.000164047	1239.7	0.00402	0.00391	0.00378	0.00405	1239.7	0.00371	0.00361	0.00368	0.00367	1239.7	0.00276	0.00282	0.00278	0.00273	1239.7	0.00474024	0.00468108	0.00473216	0.00475921	1239.7	0.00493721	0.00498573	0.00494264	0.00502313	1239.7	0.00362445	0.00363599	0.00364267	0.00366276	1239.7	0.00590144	0.00583967	0.00588773
	589.12	0.00190176	0.00189511	0.00115495	0.00173248	573.05	0.0210573	0.0374793	0.0317601	0.0292253	1289.4	-8.9481e-05	-0.000589194	-0.000175795	-0.000140616	1238	0.00398	0.00396	0.0038	0.00405	1238	0.00376	0.00366	0.00374	0.00374	1238	0.00277	0.00281	0.0028	0.00264	1238	0.00471981	0.00471814	0.00482159	0.00475923	1238	0.00498886	0.00502918	0.004962	0.00506895	1238	0.00364958	0.00362758	0.0036875	0.00368628	1238	0.0058997	0.00593979	0.00606332
	589.03	0.0019868	0.00192405	0.00122552	0.00178146	573	0.0217162	0.0391204	0.0330269	0.0298671	1287.7	-0.000217506	-0.000661967	-0.000303787	-0.000307879	1236.3	0.00403	0.00404	0.00385	0.00414	1236.3	0.00382	0.00373	0.00379	0.00384	1236.3	0.0028	0.00292	0.00282	0.0028	1236.3	0.00471227	0.00476923	0.00494078	0.00483917	1236.3	0.00505798	0.0051509	0.00501379	0.00518031	1236.3	0.00373511	0.00373922	0.00388666	0.00377293	1236.3	0.00589789	0.00604972	0.0061613
	588.95	0.00209089	0.00195159	0.0012609	0.00185887	572.94	0.0219318	0.0395917	0.0334569	0.0294939	1286	-0.000270279	-0.000678331	-0.000356431	-0.000385244	1234.6	0.00404	0.0041	0.00388	0.00426	1234.6	0.00388	0.0038	0.00386	0.00399	1234.6	0.00286	0.00307	0.00285	0.00299	1234.6	0.00480879	0.00481897	0.00502802	0.00491725	1234.6	0.00517185	0.0054005	0.00511634	0.00533091	1234.6	0.00387843	0.00393972	0.00415563	0.00393338	1234.6	0.00602125	0.00622182	0.00627417
	588.86	0.00202244	0.00184286	0.00116004	0.00174781	572.89	0.0215768	0.0383791	0.0325612	0.0285948	1284.3	-0.000339802	-0.000669399	-0.000445851	-0.000483793	1232.9	0.00388	0.00397	0.00385	0.00413	1232.9	0.00376	0.00369	0.00377	0.00387	1232.9	0.00284	0.00304	0.00285	0.00311	1232.9	0.00467411	0.00468757	0.00481238	0.00472335	1232.9	0.00508612	0.00534727	0.00503393	0.00515837	1232.9	0.00391797	0.00399179	0.00427498	0.00400073	1232.9	0.00599985	0.00607814	0.00621697
	588.78	0.00196347	0.00183392	0.00113979	0.00173843	572.83	0.0208084	0.036443	0.0311043	0.0273725	1282.7	-0.00038194	-0.00071519	-0.000497116	-0.000533382	1231.2	0.00373	0.00387	0.0038	0.00403	1231.2	0.0036	0.00361	0.0037	0.00372	1231.2	0.00282	0.00287	0.00281	0.00286	1231.2	0.00455146	0.00457846	0.00459377	0.00457298	1231.2	0.00503612	0.00531606	0.00492839	0.0050313	1231.2	0.0039474	0.00395378	0.00437776	0.00405991	1231.2	0.00589122	0.00599024	0.00602404
	588.69	0.00198492	0.00186958	0.0011438	0.00180285	572.78	0.0199564	0.0345875	0.0298603	0.0265767	1281	-0.00033962	-0.000650442	-0.000449869	-0.000471814	1229.5	0.00379	0.004	0.00385	0.00416	1229.5	0.00367	0.0037	0.00379	0.00386	1229.5	0.00289	0.00288	0.00282	0.00307	1229.5	0.00465064	0.00463115	0.00478162	0.00468589	1229.5	0.00513076	0.00549413	0.00501131	0.0051846	1229.5	0.00407471	0.00408331	0.00459212	0.0042401	1229.5	0.00602967	0.00608103	0.00596416
	588.61	0.00202323	0.00194261	0.00115823	0.00181156	572.72	0.019178	0.0324916	0.02845	0.0255571	1279.3	-0.000283054	-0.000451322	-0.000389604	-0.000388108	1227.8	0.00394	0.00407	0.00391	0.00415	1227.8	0.00376	0.00374	0.00383	0.00394	1227.8	0.00293	0.00293	0.00283	0.00324	1227.8	0.00480054	0.00466552	0.00486789	0.00470086	1227.8	0.00516759	0.00558159	0.00510331	0.00522139	1227.8	0.00412817	0.00420993	0.00469312	0.00434857	1227.8	0.00605141	0.00612366	0.00589593
	588.52	0.00189148	0.00182067	0.000962723	0.00169388	572.67	0.0183265	0.0308528	0.0273472	0.0245735	1277.6	-0.000205048	-0.000460257	-0.000300976	-0.000260853	1226.1	0.00393	0.00409	0.0039	0.00409	1226.1	0.00367	0.00375	0.00381	0.00393	1226.1	0.00295	0.00292	0.00284	0.00307	1226.1	0.00473897	0.00466294	0.00484184	0.00465702	1226.1	0.00513442	0.0054808	0.00505386	0.00512832	1226.1	0.00411083	0.00414986	0.00462064	0.00434417	1226.1	0.00599653	0.00607752	0.00584182
	588.43	0.00177044	0.00169666	0.000955137	0.0016338	572.61	0.0178382	0.0296535	0.0265548	0.0239262	1275.9	-0.000115302	-0.000438193	-0.000208669	-0.000122596	1224.4	0.00386	0.00399	0.00386	0.00394	1224.4	0.00359	0.00367	0.00365	0.00378	1224.4	0.00293	0.00292	0.00284	0.00293	1224.4	0.00466397	0.00460188	0.00468521	0.00452588	1224.4	0.00499605	0.00518579	0.00490694	0.00490975	1224.4	0.0040151	0.00403016	0.00440903	0.00421419	1224.4	0.00583736	0.00591453	0.00570993
	588.35	0.00173482	0.00161996	0.000942835	0.00157245	572.56	0.0181562	0.0296908	0.0269629	0.0241049	1274.2	6.50025e-05	-0.000107265	2.87946e-06	0.000121399	1222.7	0.0042	0.00403	0.00389	0.004	1222.7	0.00383	0.00374	0.00364	0.00386	1222.7	0.00296	0.00314	0.0029	0.00328	1222.7	0.00488751	0.00471285	0.00487678	0.00473838	1222.7	0.00497954	0.00514016	0.00499694	0.00491133	1222.7	0.0039779	0.00414062	0.00438182	0.00413917	1222.7	0.00596349	0.00598727	0.00573925
	588.26	0.00168745	0.00159766	0.00100646	0.00158481	572.5	0.0184218	0.0299975	0.0275986	0.0243966	1272.5	0.000246826	4.10646e-05	0.000197055	0.000363018	1221	0.004	0.00396	0.0038	0.0039	1221	0.00373	0.00372	0.00354	0.00382	1221	0.00291	0.00309	0.00285	0.00313	1221	0.00480454	0.00469333	0.00488141	0.00480522	1221	0.00483874	0.00489521	0.00487559	0.00473662	1221	0.00380489	0.00383667	0.00400762	0.00388251	1221	0.00581326	0.00590781	0.00560354
	588.18	0.00155827	0.00148772	0.000976989	0.00148278	572.45	0.0185727	0.0302908	0.0281696	0.0250142	1270.9	0.000365844	9.94459e-05	0.000323384	0.000520526	1219.3	0.0037	0.00372	0.00364	0.00361	1219.3	0.0035	0.00352	0.00334	0.0035	1219.3	0.00275	0.00285	0.00275	0.00283	1219.3	0.00449359	0.00453676	0.00458225	0.00460357	1219.3	0.00452943	0.00438343	0.00454974	0.00433047	1219.3	0.00351944	0.00343987	0.00346109	0.00351254	1219.3	0.0055327	0.00554597	0.00536629
	588.09	0.00152217	0.00147845	0.000971437	0.00145297	572.39	0.0188753	0.0309522	0.0288433	0.0258654	1269.2	0.000429953	0.000130621	0.00039508	0.000605027	1217.7	0.00342	0.00353	0.00353	0.00342	1217.7	0.00326	0.00337	0.00318	0.00322	1217.7	0.0026	0.00256	0.00265	0.00231	1217.7	0.00424092	0.004416	0.00430701	0.00439944	1217.7	0.00429629	0.00400761	0.00427169	0.00407413	1217.7	0.00327979	0.00302732	0.0029915	0.00317881	1217.7	0.00526072	0.00521226	0.00512549
	588.01	0.00155525	0.00148966	0.00101267	0.00148156	572.34	0.0195137	0.0324214	0.0301593	0.02759	1267.5	0.00048369	0.000387602	0.000454838	0.000667532	1216	0.00355	0.00348	0.00358	0.00343	1216	0.00338	0.00335	0.0032	0.0032	1216	0.00255	0.00257	0.00263	0.00242	1216	0.00436387	0.00439635	0.00436046	0.00439007	1216	0.0042327	0.00391253	0.00432654	0.00411774	1216	0.00318359	0.00300895	0.00282162	0.00305838	1216	0.00533209	0.00518592	0.00509926
	587.92	0.0016507	0.00157252	0.00104029	0.00149984	572.28	0.020447	0.0343824	0.0316764	0.0299903	1265.8	0.00045554	0.000527967	0.000431283	0.000631866	1214.3	0.00366	0.0035	0.00365	0.00342	1214.3	0.00342	0.00338	0.0033	0.00327	1214.3	0.00255	0.00252	0.00261	0.00236	1214.3	0.00446893	0.00441812	0.00436872	0.00433994	1214.3	0.0042303	0.00396516	0.00439278	0.00419285	1214.3	0.00313644	0.00304524	0.00278848	0.00302711	1214.3	0.0053609	0.00522086	0.00519893
	587.84	0.00163475	0.00154722	0.000911232	0.00144907	572.23	0.0217363	0.0371517	0.0339296	0.0333007	1264.1	0.000399061	0.000607727	0.000382362	0.000561917	1212.5	0.00382	0.0037	0.00378	0.00373	1212.5	0.00358	0.00355	0.00354	0.00358	1212.5	0.00267	0.00265	0.0027	0.00243	1212.5	0.00466897	0.00457218	0.00453687	0.00450825	1212.5	0.00443157	0.00425994	0.00462613	0.00445573	1212.5	0.00321808	0.0032014	0.00294793	0.00312564	1212.5	0.00555444	0.00544671	0.00549758
	587.75	0.00166329	0.0016115	0.001064	0.00151528	572.17	0.0230735	0.0402839	0.0363584	0.0366242	1262.4	0.000327452	0.000578337	0.000310955	0.000474808	1210.9	0.00409	0.00392	0.004	0.00409	1210.9	0.00385	0.00378	0.00383	0.0039	1210.9	0.00286	0.00282	0.00287	0.00269	1210.9	0.00495207	0.0048088	0.00484392	0.00477711	1210.9	0.00469394	0.00465448	0.00484822	0.00480323	1210.9	0.00336138	0.00343817	0.00324398	0.00331657	1210.9	0.00583274	0.00574536	0.00591526
	587.66	0.00176894	0.00179809	0.00121704	0.00164636	572.12	0.0243582	0.0435228	0.0390741	0.039316	1260.7	0.000297331	0.000519349	0.00028869	0.000431918	1209.2	0.00444	0.00424	0.00435	0.00448	1209.2	0.00419	0.00411	0.00426	0.00436	1209.2	0.0031	0.00305	0.00314	0.00305	1209.2	0.00532859	0.00514603	0.00537686	0.00527014	1209.2	0.0050511	0.00518699	0.00516442	0.005265	1209.2	0.0035709	0.00372025	0.00364419	0.00358396	1209.2	0.0061834	0.00619699	0.00646245
	587.58	0.00174093	0.00183142	0.0011771	0.00166052	572.07	0.0252333	0.045707	0.0410169	0.040661	1259	0.000247827	0.000362182	0.000227496	0.000359903	1207.5	0.00444	0.00436	0.00466	0.00464	1207.5	0.00426	0.00425	0.00452	0.00451	1207.5	0.00323	0.00315	0.00341	0.00319	1207.5	0.00541022	0.00527362	0.00553478	0.00556468	1207.5	0.00521799	0.00542457	0.0052459	0.00545013	1207.5	0.00366869	0.00373803	0.00376317	0.00370004	1207.5	0.00626253	0.0063888	0.00674723
	587.49	0.00182796	0.00198741	0.00141195	0.0017889	572.01	0.0259176	0.0472682	0.0427445	0.0408396	1257.4	0.000238919	0.000256436	0.000233577	0.000339672	1205.8	0.00453	0.00449	0.00503	0.00477	1205.8	0.00443	0.00438	0.00477	0.00462	1205.8	0.00334	0.00327	0.00377	0.00346	1205.8	0.0054415	0.00540708	0.00577871	0.0057351	1205.8	0.0053511	0.00560582	0.0053293	0.00563254	1205.8	0.00376578	0.00389041	0.00388908	0.00380445	1205.8	0.00643961	0.00654042	0.00700472
	587.41	0.00198149	0.00218556	0.00170707	0.00198293	571.96	0.0265065	0.0482884	0.044006	0.0399296	1255.7	0.000260421	0.000384597	0.000276614	0.000350113	1204.1	0.00465	0.00449	0.00538	0.00483	1204.1	0.00453	0.00442	0.00484	0.00463	1204.1	0.00338	0.00335	0.00412	0.00367	1204.1	0.00545633	0.00542355	0.00587107	0.00577455	1204.1	0.00537938	0.00567555	0.00540075	0.00570106	1204.1	0.00379666	0.00391585	0.00392241	0.00381166	1204.1	0.00648426	0.00655368	0.00721458
	587.32	0.00211051	0.0024336	0.00214743	0.00219586	571.9	0.0269228	0.0486204	0.0449071	0.0387353	1254	0.00027887	0.000678725	0.00031214	0.000347642	1202.4	0.00497	0.00438	0.00564	0.00468	1202.4	0.00467	0.00434	0.00479	0.00449	1202.4	0.00334	0.00353	0.00442	0.00421	1202.4	0.00558989	0.00531576	0.00582997	0.0056871	1202.4	0.00530293	0.00557792	0.00552382	0.00566902	1202.4	0.00378667	0.00414685	0.00396414	0.00379582	1202.4	0.00667048	0.00653256	0.00727405
	587.24	0.0021247	0.0024259	0.00218688	0.00221739	571.85	0.0269056	0.0488576	0.0456857	0.0376861	1252.3	0.000301049	0.000731239	0.000354614	0.000359144	1200.7	0.00488	0.0043	0.00562	0.0046	1200.7	0.00456	0.00427	0.00468	0.00438	1200.7	0.00327	0.00345	0.00445	0.00418	1200.7	0.00549966	0.00522433	0.00581902	0.00553416	1200.7	0.00522814	0.00540926	0.00547131	0.00556295	1200.7	0.00370803	0.00405731	0.00383158	0.00370064	1200.7	0.00659252	0.00646566	0.0071911
	587.15	0.00195992	0.0023083	0.00217324	0.00206405	571.79	0.0266923	0.0486988	0.04613	0.0368366	1250.6	0.000264662	0.000642323	0.000320454	0.000292685	1199	0.00454	0.00411	0.00538	0.00435	1199	0.00428	0.00404	0.00435	0.00409	1199	0.0031	0.00323	0.00428	0.00383	1199	0.00518138	0.00498926	0.00549532	0.00519726	1199	0.00500099	0.00499209	0.00519125	0.00516555	1199	0.00352611	0.00376318	0.00350342	0.00348226	1199	0.00626428	0.00612513	0.00685375
	587.06	0.00177751	0.00206014	0.00195654	0.00186996	571.74	0.0264437	0.048763	0.0466954	0.0359969	1248.9	0.000238887	0.000564711	0.000297734	0.000250878	1197.3	0.00435	0.00392	0.00499	0.00403	1197.3	0.00408	0.00382	0.00405	0.00376	1197.3	0.00294	0.00305	0.00397	0.0035	1197.3	0.0049668	0.00479495	0.00519037	0.00482878	1197.3	0.00479052	0.00462853	0.00495129	0.00480834	1197.3	0.00340609	0.00354613	0.00325266	0.00333896	1197.3	0.00602843	0.00582766	0.00645762
	586.98	0.00161413	0.00180995	0.00158331	0.00167679	571.68	0.025816	0.0484198	0.0470204	0.0351693	1247.2	0.000167444	0.000236983	0.000211867	0.000151245	1195.6	0.00383	0.00367	0.00449	0.00357	1195.6	0.00359	0.00354	0.00367	0.0034	1195.6	0.00271	0.00267	0.00349	0.00264	1195.6	0.00452351	0.00453986	0.00472603	0.00444487	1195.6	0.00449864	0.00410382	0.00453978	0.00434841	1195.6	0.00319892	0.00311728	0.00286374	0.00312114	1195.6	0.0055235	0.00546033	0.00591033
	586.89	0.00153057	0.00157165	0.00122609	0.00149175	571.63	0.0249562	0.0472135	0.046668	0.0344917	1245.5	9.16851e-05	-1.92324e-05	0.000113619	4.40892e-05	1193.8	0.00336	0.00344	0.00403	0.0033	1193.8	0.00315	0.00326	0.00335	0.0031	1193.8	0.00251	0.00241	0.00306	0.00203	1193.8	0.0041899	0.00430593	0.00423587	0.00407539	1193.8	0.00421563	0.00369933	0.00418956	0.00392446	1193.8	0.00304519	0.00275501	0.00258372	0.00293851	1193.8	0.00509241	0.00513321	0.00531493
	586.81	0.00171863	0.00166889	0.00128314	0.00163852	571.57	0.0241887	0.0453046	0.0454864	0.0339552	1243.8	5.01002e-05	-0.000137959	6.05041e-05	-1.70814e-05	1192.2	0.00314	0.00333	0.00374	0.00303	1192.2	0.00293	0.00313	0.00317	0.00303	1192.2	0.00238	0.00227	0.00275	0.00182	1192.2	0.00401255	0.00419816	0.00404739	0.00391091	1192.2	0.00405544	0.00352416	0.00402201	0.00369941	1192.2	0.00297698	0.00259252	0.00245038	0.00286718	1192.2	0.00489869	0.00493768	0.00496522
	586.72	0.00199884	0.0019828	0.00162063	0.00189192	571.52	0.0234837	0.0426896	0.0431889	0.0338392	1242.2	5.4246e-05	2.20977e-05	6.9331e-05	-1.59614e-05	1190.5	0.00314	0.00327	0.00357	0.00296	1190.5	0.00294	0.00307	0.00308	0.00299	1190.5	0.0023	0.00227	0.00262	0.00193	1190.5	0.00402112	0.00413098	0.00400868	0.00388563	1190.5	0.00401132	0.00350003	0.00403341	0.00364585	1190.5	0.0029806	0.00262597	0.00251017	0.00288564	1190.5	0.00491143	0.00485033	0.00479629
	586.63	0.00228313	0.00232823	0.00195948	0.0021888	571.46	0.0223492	0.0392135	0.0397649	0.0338466	1240.5	5.12025e-05	0.000163841	6.43128e-05	-2.41918e-05	1188.8	0.00321	0.00321	0.0035	0.00285	1188.8	0.00298	0.00302	0.00299	0.00287	1188.8	0.00223	0.00232	0.00257	0.00212	1188.8	0.00416845	0.00408678	0.00394458	0.00389228	1188.8	0.00398684	0.00357188	0.00412928	0.00364483	1188.8	0.00300623	0.00276571	0.0026041	0.00292763	1188.8	0.00501359	0.00484016	0.00479738
	586.55	0.00241276	0.00243941	0.00206288	0.00227645	571.41	0.0210621	0.0356059	0.0359978	0.0339907	1238.8	9.41128e-05	0.000306324	0.000112095	2.44091e-05	1187	0.00333	0.00325	0.00351	0.00288	1187	0.0031	0.00303	0.00298	0.00292	1187	0.00223	0.00236	0.00257	0.00239	1187	0.00437015	0.00413667	0.00409939	0.00403874	1187	0.00409521	0.00375612	0.00434237	0.00377631	1187	0.00310728	0.00296811	0.00278156	0.00306043	1187	0.00519707	0.0049324	0.0048794
	586.46	0.00244058	0.00252697	0.00225673	0.00232582	571.35	0.019965	0.0321728	0.0323038	0.0336771	1237.1	0.000128695	0.000364692	0.000153011	6.1363e-05	1185.3	0.00337	0.00326	0.00352	0.00293	1185.3	0.00321	0.00302	0.00292	0.00282	1185.3	0.00222	0.00241	0.00259	0.0025	1185.3	0.00447872	0.00416701	0.00418584	0.00414449	1185.3	0.00415267	0.00390428	0.00442666	0.00388657	1185.3	0.00319199	0.0031135	0.00294459	0.00316852	1185.3	0.00527582	0.0048767	0.00492927
	586.38	0.00239966	0.0024694	0.00227629	0.00228	571.3	0.0190486	0.0297851	0.0295115	0.0329829	1235.4	0.0001779	0.000411691	0.000223643	0.000118393	1183.6	0.00349	0.00334	0.00355	0.00305	1183.6	0.00333	0.00304	0.00292	0.0028	1183.6	0.00225	0.00242	0.00264	0.00248	1183.6	0.00457341	0.00425011	0.00428103	0.00423517	1183.6	0.00428155	0.00413596	0.00452997	0.00403754	1183.6	0.0033787	0.0033252	0.00323003	0.00337963	1183.6	0.00541155	0.00500511	0.00513096
	586.29	0.00221851	0.00233489	0.00219383	0.00212279	571.24	0.0181811	0.0280917	0.0273583	0.0317752	1233.7	0.000185728	0.000283613	0.000238219	0.00011863	1181.9	0.00347	0.00344	0.00358	0.00317	1181.9	0.00328	0.00303	0.00287	0.00276	1181.9	0.0023	0.00232	0.00264	0.00221	1181.9	0.00451072	0.00432075	0.00429862	0.00433068	1181.9	0.00442551	0.00436221	0.00450873	0.00425512	1181.9	0.00357364	0.00345032	0.00353369	0.00362497	1181.9	0.00541205	0.00514992	0.00521327
	586.21	0.0020489	0.00209929	0.00195857	0.00192831	571.19	0.0173324	0.0269011	0.0258785	0.0301078	1232	0.000180374	0.000152837	0.000234602	9.4191e-05	1180.2	0.00346	0.00357	0.00363	0.00338	1180.2	0.00321	0.00304	0.00285	0.00276	1180.2	0.00243	0.00237	0.00272	0.00211	1180.2	0.0044611	0.00439097	0.004263	0.00434788	1180.2	0.00460681	0.00475648	0.00454681	0.00447647	1180.2	0.00389624	0.00362901	0.00400555	0.0039933	1180.2	0.00543773	0.00535811	0.00525956
	586.12	0.00202016	0.00209973	0.00204843	0.00190768	571.13	0.0171265	0.0263611	0.024975	0.0283199	1230.3	0.000192483	0.000184866	0.000258045	9.72363e-05	1178.5	0.00378	0.00384	0.00383	0.00384	1178.5	0.00339	0.00325	0.00303	0.00305	1178.5	0.00272	0.00271	0.00293	0.00249	1178.5	0.00464863	0.00461226	0.00454784	0.0046236	1178.5	0.00504372	0.00549729	0.00485891	0.00498113	1178.5	0.00444862	0.00419954	0.00486156	0.00462216	1178.5	0.0057181	0.00584435	0.00547089
	586.03	0.00192205	0.00210006	0.00206334	0.00188052	571.08	0.0170513	0.02622	0.0244743	0.0270487	1228.6	0.000212678	0.000233922	0.000293882	0.000121052	1176.8	0.00405	0.00422	0.00406	0.00439	1176.8	0.00358	0.00356	0.00333	0.00352	1176.8	0.00311	0.00298	0.0032	0.00287	1176.8	0.00485536	0.00489136	0.0049972	0.00496017	1176.8	0.00560778	0.00639414	0.00527402	0.00561936	1176.8	0.00508368	0.00476337	0.00587158	0.00536317	1176.8	0.00606929	0.0064564	0.00566983
	585.95	0.0018561	0.00206482	0.00193658	0.00191401	571.02	0.017321	0.0262543	0.0243849	0.0262161	1226.9	0.000215765	0.000299472	0.000295773	0.000132876	1175.1	0.00437	0.00456	0.00432	0.00493	1175.1	0.00385	0.00384	0.0036	0.004	1175.1	0.00348	0.00333	0.00352	0.00337	1175.1	0.00516164	0.00515551	0.00533382	0.00524734	1175.1	0.00614486	0.00730886	0.00573814	0.00618979	1175.1	0.00574083	0.00542657	0.00692897	0.00614588	1175.1	0.00641006	0.00696353	0.00606348
	585.86	0.00182262	0.00205346	0.00191504	0.00195341	570.97	0.0177102	0.0266999	0.0250304	0.0258842	1225.2	0.000216803	0.000375973	0.000289455	0.00015973	1173.4	0.0048	0.00498	0.00468	0.00552	1173.4	0.00418	0.0042	0.00399	0.0046	1173.4	0.00383	0.00364	0.00389	0.00392	1173.4	0.00551045	0.00549587	0.00590689	0.00563246	1173.4	0.00673316	0.00824358	0.00629633	0.00684437	1173.4	0.0063806	0.00613066	0.00795304	0.00690281	1173.4	0.00690091	0.00750204	0.0064966
	585.78	0.00188851	0.00216187	0.00203717	0.0021404	570.91	0.0183034	0.0277155	0.0264876	0.0263735	1223.5	0.000209735	0.00031145	0.000273685	0.000189258	1171.7	0.00488	0.00528	0.00501	0.00593	1171.7	0.00432	0.00447	0.00429	0.00494	1171.7	0.00401	0.00376	0.00417	0.00404	1171.7	0.00566531	0.00578221	0.00639901	0.00591588	1171.7	0.0070981	0.0088716	0.00652897	0.00726514	1171.7	0.00674502	0.0064473	0.00855471	0.0073254	1171.7	0.00705087	0.00778718	0.00673687
	585.69	0.00190839	0.0022668	0.00225851	0.00227027	570.86	0.0186431	0.0287394	0.0278873	0.0268828	1221.8	0.000125751	0.000120176	0.000164513	0.000129025	1170	0.0048	0.0053	0.0053	0.00583	1170	0.00429	0.00451	0.00442	0.00502	1170	0.00395	0.00365	0.00439	0.00384	1170	0.00565783	0.00582213	0.00645202	0.00588576	1170	0.00708403	0.00885243	0.00646281	0.00718545	1170	0.00677385	0.00648056	0.00862892	0.00736918	1170	0.00704154	0.00774575	0.00681842
	585.61	0.00181523	0.00226394	0.00229388	0.00224734	570.8	0.0191398	0.029678	0.0291054	0.0271832	1220.1	-8.98707e-06	-9.31972e-05	-1.33721e-05	-4.43084e-07	1168.3	0.00458	0.00507	0.00551	0.00541	1168.3	0.00411	0.00433	0.00437	0.00467	1168.3	0.00371	0.00337	0.00458	0.00348	1168.3	0.00550054	0.00565952	0.00623254	0.00564539	1168.3	0.00676195	0.00832837	0.00613351	0.00680893	1168.3	0.00646328	0.00615829	0.0081433	0.00701238	1168.3	0.00681883	0.00733101	0.00676258
	585.52	0.0018406	0.00227534	0.00232659	0.0022231	570.75	0.0195159	0.0309158	0.0304967	0.0277471	1218.4	-0.000109111	-0.000276016	-0.000140697	-9.39612e-05	1166.6	0.00427	0.00475	0.00565	0.00493	1166.6	0.00382	0.00416	0.00436	0.00432	1166.6	0.00343	0.00306	0.00473	0.00288	1166.6	0.00524821	0.00545241	0.00595156	0.00539468	1166.6	0.00629955	0.00759027	0.00568165	0.00627865	1166.6	0.00592742	0.00555018	0.00724921	0.00636679	1166.6	0.00643193	0.00689472	0.00662003
	585.43	0.00182658	0.00227196	0.00237243	0.00217255	570.69	0.0201971	0.0320552	0.031577	0.0284747	1216.7	-0.000150082	-0.000183855	-0.000185038	-0.000130551	1164.9	0.00433	0.00441	0.006	0.00454	1164.9	0.00395	0.0041	0.00458	0.00421	1164.9	0.00327	0.00311	0.00507	0.00296	1164.9	0.00525338	0.00523783	0.00570228	0.00528616	1164.9	0.00585328	0.00678897	0.00548172	0.0057997	1164.9	0.00538232	0.00520026	0.00637488	0.00570456	1164.9	0.00632332	0.00646599	0.00674112
	585.35	0.0018598	0.00237648	0.00256109	0.00229257	570.64	0.0204377	0.0326697	0.0319791	0.0291315	1215	-0.000124335	-7.32075e-05	-0.000152554	-0.000112553	1163.2	0.0042	0.00411	0.00646	0.00414	1163.2	0.00404	0.00416	0.00498	0.00422	1163.2	0.00326	0.00312	0.0055	0.00305	1163.2	0.00512362	0.00499184	0.00531162	0.00511346	1163.2	0.00536165	0.00590897	0.00516405	0.00528875	1163.2	0.00476644	0.00460887	0.00535536	0.00496494	1163.2	0.00607578	0.00603658	0.00694595
	585.26	0.00186909	0.00235528	0.00249424	0.00232656	570.58	0.0206779	0.0327451	0.0317749	0.0294338	1213.3	-1.39619e-05	0.00010836	-4.29057e-05	-1.8243e-05	1161.4	0.00432	0.00406	0.00726	0.00419	1161.4	0.00442	0.00455	0.00579	0.00472	1161.4	0.00351	0.0034	0.00625	0.00345	1161.4	0.00516444	0.00496977	0.00525876	0.00516458	1161.4	0.0051265	0.00542086	0.00511794	0.00513788	1161.4	0.00434365	0.00426198	0.00467917	0.00446903	1161.4	0.00598536	0.00584263	0.00767804
	585.18	0.00188616	0.0023071	0.00240156	0.00239983	570.53	0.0206045	0.0328968	0.0317655	0.0296751	1211.6	0.000201461	0.00033117	0.000189274	0.00019335	1159.7	0.00441	0.00415	0.0085	0.00436	1159.7	0.00473	0.00509	0.00685	0.00534	1159.7	0.00391	0.00358	0.00737	0.0037	1159.7	0.00508206	0.00501003	0.00526571	0.00522955	1159.7	0.00504039	0.00515496	0.00507892	0.00510007	1159.7	0.00405953	0.00387724	0.00416148	0.00411396	1159.7	0.0059273	0.00581858	0.00875696
	585.09	0.00196102	0.00238814	0.00241596	0.00261001	570.47	0.0205965	0.0328074	0.0314437	0.0300925	1209.9	0.000405558	0.000539487	0.000414313	0.000391064	1158	0.0046	0.00431	0.0103	0.00456	1158	0.00511	0.00566	0.00797	0.00599	1158	0.0044	0.00393	0.00903	0.00411	1158	0.0050272	0.00509278	0.00524844	0.00531833	1158	0.00503855	0.0051004	0.00505359	0.00517285	1158	0.0039132	0.0036339	0.0038779	0.00392486	1158	0.00593022	0.00595237	0.0102077
	585.01	0.00203644	0.00239592	0.00237335	0.00274663	570.42	0.020319	0.0322523	0.0305396	0.029813	1208.2	0.00049346	0.000664475	0.000497195	0.000455829	1156.3	0.00495	0.00435	0.01269	0.00458	1156.3	0.0055	0.00598	0.00893	0.00631	1156.3	0.00479	0.00431	0.01125	0.00469	1156.3	0.00501998	0.00504674	0.00498432	0.00521428	1156.3	0.00501094	0.00497471	0.00506841	0.00512358	1156.3	0.00383676	0.00358924	0.00377016	0.00384393	1156.3	0.00603353	0.00603492	0.0118784
	584.92	0.00224495	0.00258798	0.00245853	0.00300951	570.36	0.0203731	0.032103	0.0299892	0.0292379	1206.5	0.000507086	0.000676507	0.000497718	0.000458931	1154.6	0.00525	0.00436	0.01535	0.00464	1154.6	0.00573	0.00611	0.00966	0.00634	1154.6	0.00505	0.00455	0.01381	0.00522	1154.6	0.00503641	0.00501522	0.00488423	0.00513677	1154.6	0.00502744	0.00497652	0.00508181	0.0051553	1154.6	0.00381966	0.00361289	0.0037712	0.00382777	1154.6	0.00626068	0.00619996	0.0138013
	584.84	0.00260882	0.00278532	0.00244329	0.00333073	570.31	0.0204199	0.0321083	0.0296622	0.0288546	1204.8	0.000426514	0.000569757	0.000402924	0.000377858	1152.9	0.00548	0.00431	0.01774	0.00452	1152.9	0.00576	0.00599	0.01	0.00612	1152.9	0.0051	0.00457	0.01613	0.00532	1152.9	0.0050132	0.00496998	0.00478715	0.00507374	1152.9	0.00503906	0.00500632	0.00507228	0.00515531	1152.9	0.00379272	0.00363591	0.00375737	0.00379409	1152.9	0.0063651	0.00631151	0.0153015
	584.75	0.00297695	0.00299686	0.00244661	0.00370553	570.25	0.0204917	0.0318483	0.0291162	0.0281336	1203.1	0.000241514	0.000435411	0.000197137	0.000189252	1151.2	0.00548	0.00409	0.01925	0.00419	1151.2	0.0056	0.00554	0.00978	0.00548	1151.2	0.00489	0.00443	0.01768	0.00523	1151.2	0.00491642	0.0047615	0.00447572	0.00481334	1151.2	0.00487434	0.00475518	0.00491905	0.00491048	1151.2	0.00370047	0.00363546	0.00365718	0.00370047	1151.2	0.00633742	0.00614468	0.016092
	584.66	0.0035017	0.00334048	0.00261674	0.00426071	570.2	0.0200405	0.0313901	0.0283516	0.0273131	1201.4	3.26033e-05	6.51065e-05	-3.83581e-05	-1.80781e-05	1149.5	0.00502	0.00382	0.0194	0.00371	1149.5	0.00503	0.00494	0.00904	0.00462	1149.5	0.00445	0.00395	0.01798	0.0046	1149.5	0.00459745	0.00452494	0.0041234	0.00448472	1149.5	0.00462042	0.00440316	0.00453365	0.00455189	1149.5	0.00351609	0.00335384	0.00335697	0.0034929	1149.5	0.00600325	0.00582605	0.015862
	584.58	0.00397732	0.00358405	0.00255767	0.00473426	570.14	0.0196818	0.0309243	0.0275359	0.0264034	1199.7	-0.000138908	-0.000229607	-0.000245199	-0.000185434	1147.8	0.00458	0.0037	0.01831	0.00348	1147.8	0.00457	0.00443	0.00809	0.00399	1147.8	0.00399	0.00347	0.01708	0.00389	1147.8	0.00445808	0.00446309	0.00415308	0.00433064	1147.8	0.00449553	0.00425083	0.0044052	0.00438822	1147.8	0.00342396	0.00323591	0.00320585	0.00339391	1147.8	0.00577951	0.00559225	0.0148179
	584.49	0.00455049	0.00398578	0.00270553	0.00539282	570.09	0.0194304	0.0308283	0.0272071	0.0259603	1198	-0.000203937	-0.000403056	-0.000319718	-0.00023719	1146	0.00401	0.00355	0.01619	0.00323	1146	0.00391	0.00393	0.00694	0.00335	1146	0.00345	0.00284	0.01517	0.00301	1146	0.00425918	0.00434251	0.0041224	0.00416784	1146	0.00433913	0.00401653	0.00418089	0.00410782	1146	0.00329346	0.00296623	0.00293512	0.0032388	1146	0.00547397	0.00532571	0.0130191
	584.41	0.00523924	0.00446537	0.00283256	0.00617318	570.03	0.0196183	0.0306942	0.0266975	0.026017	1196.3	-0.000248731	-0.000453482	-0.000362564	-0.000275437	1144.3	0.00365	0.00346	0.01367	0.00309	1144.3	0.0035	0.00355	0.00578	0.00294	1144.3	0.00299	0.00247	0.01283	0.00247	1144.3	0.00419388	0.0042876	0.00417151	0.00410048	1144.3	0.00426248	0.00389821	0.00411796	0.00394374	1144.3	0.00322591	0.00289064	0.00277831	0.00316159	1144.3	0.00529666	0.00515978	0.0110925
	584.32	0.00605448	0.00490217	0.00296285	0.00693507	569.98	0.0196252	0.0304041	0.0259885	0.025888	1194.6	-0.000281576	-0.000396202	-0.000393329	-0.000312171	1142.6	0.00341	0.00331	0.01131	0.00285	1142.6	0.00321	0.00316	0.00472	0.00253	1142.6	0.00259	0.00223	0.01057	0.0022	1142.6	0.00414705	0.00418514	0.00406847	0.00397193	1142.6	0.00414856	0.00369232	0.00408518	0.003766	1142.6	0.00315815	0.00285422	0.00266739	0.00308995	1142.6	0.00513705	0.00488948	0.00917409
	584.23	0.00722962	0.00558804	0.00323599	0.00804358	569.92	0.0197791	0.0303015	0.0254959	0.0259992	1192.9	-0.000275933	-0.000332038	-0.000372306	-0.000305144	1140.9	0.0033	0.00328	0.00941	0.00282	1140.9	0.00302	0.00296	0.00394	0.0024	1140.9	0.00235	0.00212	0.00874	0.00201	1140.9	0.00414669	0.00416614	0.0040497	0.00396307	1140.9	0.0041433	0.00368259	0.00415601	0.00375532	1140.9	0.00318412	0.00290013	0.00272424	0.00311562	1140.9	0.00514941	0.00484027	0.00774527
	584.15	0.0087089	0.00643845	0.00356317	0.00941962	569.87	0.0199326	0.0300286	0.0249099	0.0262628	1191.2	-0.000273124	-0.000197539	-0.000351914	-0.000301346	1139.2	0.00338	0.00334	0.00803	0.00282	1139.2	0.00296	0.00286	0.00341	0.00241	1139.2	0.00226	0.00217	0.00735	0.00189	1139.2	0.004233	0.00419106	0.00403713	0.00400143	1139.2	0.00423608	0.00383879	0.00428511	0.00386188	1139.2	0.00332589	0.00307988	0.00300585	0.00327951	1139.2	0.00515181	0.00481143	0.00663903
	584.06	0.0101576	0.00720877	0.00379941	0.0108507	569.81	0.0195313	0.0296351	0.0243355	0.0263668	1189.5	-0.000268164	-0.000323292	-0.000331455	-0.000301512	1137.5	0.00319	0.00356	0.00697	0.00314	1137.5	0.00276	0.00295	0.00312	0.00259	1137.5	0.00237	0.00209	0.0063	0.00168	1137.5	0.00412981	0.00430419	0.00406886	0.00402231	1137.5	0.00442893	0.0041702	0.004238	0.00409429	1137.5	0.00358927	0.00314681	0.0034696	0.00361059	1137.5	0.00499132	0.00499202	0.00597102
	583.98	0.0115568	0.00790114	0.00390016	0.012198	569.76	0.0186893	0.0289918	0.0236419	0.0263997	1187.8	-0.000249123	-0.000562788	-0.000300122	-0.000284395	1135.8	0.00317	0.00413	0.00622	0.00388	1135.8	0.00276	0.00335	0.00322	0.00319	1135.8	0.00281	0.0023	0.00559	0.00172	1135.8	0.00412571	0.00466089	0.0043802	0.00434439	1135.8	0.00494146	0.00503153	0.00440488	0.00470512	1135.8	0.00413419	0.00348188	0.00437344	0.00427621	1135.8	0.00505854	0.00545582	0.00579095
	583.89	0.0128316	0.0085166	0.00406357	0.0132767	569.7	0.0180532	0.0281595	0.0227909	0.0260511	1186.1	-0.000197551	-0.000603648	-0.000234019	-0.000242908	1134	0.00372	0.00517	0.00584	0.00537	1134	0.00331	0.00421	0.0038	0.00447	1134	0.00372	0.00305	0.00527	0.00257	1134	0.00460627	0.00543518	0.00525184	0.00518221	1134	0.00595862	0.00662922	0.00513939	0.00602007	1134	0.00508163	0.00439177	0.00591757	0.00540173	1134	0.00566688	0.0065422	0.00611277
	583.81	0.0138225	0.00899902	0.00417966	0.013975	569.65	0.0176143	0.0272106	0.0218366	0.0259146	1184.4	-7.90744e-05	-0.000533854	-9.4883e-05	-0.000148993	1132.3	0.00459	0.00663	0.00574	0.00761	1132.3	0.00416	0.00548	0.00486	0.00632	1132.3	0.00497	0.00411	0.00522	0.00395	1132.3	0.00544998	0.00654449	0.00665227	0.00645853	1132.3	0.00737138	0.00876818	0.00621943	0.00784901	1132.3	0.00629105	0.00557655	0.00783211	0.00681438	1132.3	0.00658829	0.0080362	0.00674704
	583.72	0.014512	0.00935577	0.004395	0.0143114	569.59	0.0176397	0.0265887	0.0212018	0.0258993	1182.7	0.000153343	-0.000313486	0.000180542	6.87791e-05	1130.6	0.00566	0.00822	0.00581	0.01003	1130.6	0.00527	0.00694	0.00617	0.00842	1130.6	0.00635	0.00527	0.00534	0.0056	1130.6	0.00645644	0.00781395	0.00839434	0.00795858	1130.6	0.00891411	0.0110267	0.00752176	0.00982558	1130.6	0.00755385	0.00688171	0.00983822	0.00827216	1130.6	0.00768275	0.0096832	0.0076364
	583.63	0.0146481	0.00940747	0.00453839	0.0139593	569.54	0.0172977	0.0256148	0.0200977	0.0252873	1181	0.00045469	-5.13263e-05	0.000540796	0.000345695	1128.9	0.00642	0.00926	0.00583	0.01158	1128.9	0.00604	0.00797	0.00712	0.00988	1128.9	0.00731	0.006	0.0054	0.00665	1128.9	0.00702123	0.00866643	0.0094148	0.00896831	1128.9	0.00990614	0.0123966	0.0083575	0.0111463	1128.9	0.00839522	0.00766597	0.0111221	0.00923208	1128.9	0.00828236	0.0106197	0.00809469
	583.55	0.0142862	0.0091561	0.00457752	0.0131855	569.48	0.0172769	0.0249113	0.0192785	0.024969	1179.3	0.000881935	0.000352125	0.00106772	0.000760971	1127.2	0.00674	0.00966	0.00573	0.01219	1127.2	0.00644	0.00848	0.00758	0.01058	1127.2	0.00768	0.0063	0.00534	0.00715	1127.2	0.0072102	0.00900197	0.00974328	0.00938322	1127.2	0.0102512	0.0128254	0.00868806	0.0116272	1127.2	0.00872894	0.00797968	0.0115447	0.00957938	1127.2	0.0084668	0.0108736	0.00819512
	583.46	0.013556	0.00887858	0.00471009	0.0122506	569.43	0.0174451	0.0247077	0.0188551	0.0246037	1177.6	0.0013923	0.000938038	0.00169323	0.0012792	1125.5	0.00668	0.00929	0.00553	0.01164	1125.5	0.00643	0.00831	0.00745	0.01024	1125.5	0.00738	0.00605	0.00509	0.00692	1125.5	0.0071019	0.0087759	0.00938476	0.00917533	1125.5	0.00992163	0.0123201	0.00849335	0.0112649	1125.5	0.00849764	0.00778445	0.0111339	0.00928446	1125.5	0.00824592	0.0103907	0.00790558
	583.38	0.0123432	0.00826536	0.00457489	0.0111406	569.37	0.0175349	0.0247129	0.018794	0.0244759	1175.9	0.00186733	0.0014084	0.0022748	0.00176028	1123.7	0.00606	0.00831	0.0052	0.01019	1123.7	0.0059	0.00756	0.00678	0.00913	1123.7	0.00653	0.00529	0.00465	0.00603	1123.7	0.00659313	0.00803433	0.00837551	0.00835214	1123.7	0.00901698	0.0109619	0.00775522	0.010114	1123.7	0.00777932	0.00707013	0.00995252	0.00844923	1123.7	0.00761827	0.00939609	0.00734981
	583.29	0.0111091	0.00764803	0.00438433	0.0102947	569.32	0.0175971	0.0246957	0.0187449	0.0241871	1174.2	0.00217218	0.00175609	0.0026476	0.00206663	1122	0.00531	0.00706	0.00482	0.00831	1122	0.0052	0.00646	0.00584	0.00753	1122	0.00544	0.00449	0.00417	0.00486	1122	0.00590029	0.00701709	0.00700971	0.00719397	1122	0.00781212	0.00922751	0.00677038	0.00853846	1122	0.00681087	0.00619347	0.00843502	0.00735268	1122	0.00689595	0.00811791	0.00672856
	583.21	0.0100934	0.0070144	0.00405716	0.00961906	569.26	0.0178034	0.0247024	0.0188364	0.0237971	1172.5	0.00224757	0.0019356	0.00274249	0.00213467	1120.3	0.00474	0.00589	0.00448	0.00653	1120.3	0.00454	0.00537	0.00488	0.006	1120.3	0.00443	0.0038	0.00374	0.00397	1120.3	0.00538778	0.00608291	0.00580009	0.00613004	1120.3	0.00672276	0.00768786	0.00598667	0.00714062	1120.3	0.00587311	0.00540964	0.00697949	0.00628836	1120.3	0.00629349	0.00704272	0.00618585
	583.12	0.00926479	0.00645868	0.00367587	0.00913176	569.21	0.0177827	0.0241124	0.0184973	0.023593	1170.8	0.002055	0.00189445	0.00250065	0.00191775	1118.6	0.00428	0.00502	0.00424	0.00524	1118.6	0.00401	0.00451	0.00412	0.00482	1118.6	0.00369	0.00339	0.00342	0.00341	1118.6	0.00504504	0.00534309	0.00486986	0.00524059	1118.6	0.00585469	0.00643786	0.00536621	0.00603031	1118.6	0.00511304	0.00480773	0.00583572	0.00544382	1118.6	0.0059236	0.0062801	0.00573838
	583.03	0.00876925	0.00609053	0.00348128	0.00900565	569.15	0.0177038	0.0234726	0.0182332	0.023101	1169	0.00171596	0.00158806	0.00207656	0.00157599	1116.9	0.00404	0.00461	0.00406	0.00461	1116.9	0.00378	0.0041	0.00375	0.00426	1116.9	0.00329	0.00316	0.00321	0.0031	1116.9	0.00486203	0.0049874	0.00462371	0.00482293	1116.9	0.00541137	0.00574599	0.00507246	0.005419	1116.9	0.00460941	0.00440718	0.00513322	0.00488196	1116.9	0.00580246	0.00602683	0.00556993
	582.95	0.00818352	0.00565751	0.00322421	0.00866618	569.1	0.0172452	0.0222603	0.0173123	0.0223865	1167.3	0.00126944	0.00111916	0.001525	0.0011278	1115.2	0.00387	0.00429	0.00392	0.00411	1115.2	0.00354	0.0038	0.00346	0.00388	1115.2	0.00301	0.00295	0.00304	0.0028	1115.2	0.00460172	0.00469439	0.0043424	0.00446024	1115.2	0.00502706	0.00514852	0.00480781	0.00496077	1115.2	0.00420393	0.00402404	0.00453188	0.00440562	1115.2	0.00560939	0.0057611	0.00538531
	582.86	0.00749156	0.00518048	0.00303373	0.0081986	569.04	0.0167835	0.0209123	0.0162922	0.0216479	1165.6	0.000868257	0.000674069	0.00102992	0.000737619	1113.4	0.00372	0.00407	0.00382	0.00385	1113.4	0.00347	0.00363	0.00328	0.00371	1113.4	0.00285	0.00282	0.00293	0.00271	1113.4	0.00436716	0.00450854	0.00424474	0.00422266	1113.4	0.00475128	0.0047177	0.00455371	0.00460989	1113.4	0.00391209	0.00377917	0.00406576	0.00404527	1113.4	0.00551637	0.00552142	0.00530581
	582.78	0.00676481	0.00473214	0.00281338	0.00766053	568.99	0.0160787	0.0196852	0.0152833	0.0206567	1163.9	0.000596928	0.000363387	0.000686631	0.000480277	1111.7	0.00355	0.00398	0.00373	0.00381	1111.7	0.00337	0.00358	0.00323	0.00363	1111.7	0.00275	0.00262	0.00284	0.00253	1111.7	0.00423971	0.0044532	0.00434137	0.00417832	1111.7	0.00461725	0.00453692	0.00440008	0.00447586	1111.7	0.00369003	0.00350147	0.00376457	0.00376468	1111.7	0.0054711	0.00543797	0.00527673
	582.69	0.00594625	0.00421539	0.0026077	0.00703724	568.93	0.0156378	0.0185031	0.0142724	0.0199925	1162.2	0.000442094	0.000237459	0.000476874	0.000332283	1110	0.00339	0.00379	0.00366	0.00365	1110	0.00326	0.00341	0.00309	0.00343	1110	0.00263	0.00249	0.00275	0.00241	1110	0.0041169	0.00430082	0.00415	0.00396622	1110	0.00442057	0.00420518	0.00419487	0.00420337	1110	0.00349141	0.00328228	0.00341902	0.00350938	1110	0.00540727	0.00528057	0.00518483
	582.61	0.00540686	0.00389538	0.00250336	0.00669878	568.88	0.0152643	0.0179124	0.0138663	0.0199182	1160.5	0.000414465	0.000133437	0.000422645	0.000307866	1108.3	0.00323	0.00372	0.0036	0.00361	1108.3	0.00315	0.00335	0.00308	0.00333	1108.3	0.00258	0.0024	0.00268	0.0022	1108.3	0.00400309	0.00427373	0.0041444	0.00394339	1108.3	0.00431855	0.0040863	0.00402345	0.00410492	1108.3	0.00333337	0.00305794	0.00314885	0.0033192	1108.3	0.00531714	0.00522115	0.00521878
	582.52	0.00518045	0.00376258	0.00243821	0.0065732	568.82	0.0151945	0.0177555	0.013788	0.0203482	1158.8	0.00042755	5.91477e-05	0.000417838	0.000306853	1106.5	0.00312	0.00361	0.00355	0.00343	1106.5	0.00301	0.00324	0.00302	0.00316	1106.5	0.00251	0.00228	0.00262	0.00201	1106.5	0.00392368	0.00419506	0.00399161	0.00385642	1106.5	0.00420013	0.00388616	0.00396778	0.00394573	1106.5	0.00319348	0.00288549	0.00289666	0.00314859	1106.5	0.0051624	0.00507833	0.00510506
	582.43	0.00518093	0.003817	0.00242026	0.00693178	568.77	0.0150385	0.0173618	0.0135578	0.0214764	1157.1	0.000391684	3.6882e-05	0.00035317	0.000234107	1104.8	0.00311	0.00342	0.00353	0.0032	1104.8	0.00291	0.00305	0.00291	0.00289	1104.8	0.00243	0.00227	0.00258	0.00192	1104.8	0.00387761	0.00405303	0.00363785	0.00368945	1104.8	0.00400906	0.00359026	0.00386095	0.00371888	1104.8	0.00305952	0.00274557	0.00264459	0.00299936	1104.8	0.00500999	0.00490096	0.00496909
	582.35	0.00542317	0.00398121	0.00253107	0.00752581	568.71	0.0152412	0.0175652	0.0139113	0.023217	1155.4	0.000376115	2.07956e-05	0.000319614	0.000205366	1103.1	0.00327	0.00341	0.00357	0.00315	1103.1	0.00304	0.00307	0.003	0.00287	1103.1	0.00242	0.00232	0.00259	0.00198	1103.1	0.00401283	0.00408469	0.00367218	0.00377411	1103.1	0.00402337	0.00358724	0.00398438	0.00371812	1103.1	0.0030227	0.00276782	0.00257797	0.00295063	1103.1	0.00503022	0.00490964	0.005056
	582.26	0.00555121	0.00408607	0.00262202	0.00785064	568.66	0.015486	0.0175601	0.0140511	0.0250955	1153.7	0.000318184	7.36683e-05	0.00024805	0.000142841	1101.4	0.00356	0.00348	0.00364	0.00326	1101.4	0.00322	0.00316	0.00314	0.003	1101.4	0.00245	0.00244	0.00262	0.0022	1101.4	0.004303	0.00421315	0.00386661	0.00401288	1101.4	0.00412381	0.00375847	0.00424984	0.00386943	1101.4	0.00306265	0.00290234	0.00264265	0.00297437	1101.4	0.00517443	0.00503549	0.00524044
	582.18	0.00560555	0.00412677	0.0026844	0.00797044	568.6	0.015533	0.017245	0.0137831	0.0267462	1151.9	0.00023354	5.91584e-05	0.000154397	6.11093e-05	1099.7	0.00374	0.00353	0.00369	0.00332	1099.7	0.00342	0.00325	0.00327	0.00311	1099.7	0.0025	0.00255	0.00266	0.00239	1099.7	0.00451068	0.00433062	0.00405901	0.00420722	1099.7	0.00423717	0.00391803	0.00444796	0.00402252	1099.7	0.00311132	0.00303765	0.00273058	0.00302294	1099.7	0.00532704	0.00513953	0.00540176
	582.09	0.00563184	0.00419689	0.00284275	0.0080452	568.55	0.0151452	0.0165964	0.013218	0.0273643	1150.2	0.000139921	-4.5905e-05	5.6345e-05	-1.82622e-05	1097.9	0.00384	0.00369	0.00374	0.00355	1097.9	0.00356	0.00344	0.0035	0.00341	1097.9	0.00259	0.00259	0.00269	0.00245	1097.9	0.00473477	0.00453496	0.0044494	0.00453918	1097.9	0.00445109	0.00426297	0.00470356	0.00431819	1097.9	0.00318891	0.00310857	0.0028842	0.00310911	1097.9	0.00548696	0.00533324	0.00556049
	582	0.00562772	0.00423927	0.00294866	0.00802555	568.49	0.014871	0.0153571	0.0121347	0.0267504	1148.5	4.79779e-06	-0.000117835	-9.90808e-05	-0.000140574	1096.2	0.00385	0.0036	0.00375	0.00351	1096.2	0.00357	0.0034	0.00348	0.00334	1096.2	0.00258	0.00263	0.00268	0.00257	1096.2	0.00480785	0.00450276	0.00438523	0.00449416	1096.2	0.00446686	0.00426311	0.00473533	0.00432947	1096.2	0.00322536	0.00319259	0.00293091	0.00313161	1096.2	0.00550019	0.00524291	0.00557777
	581.92	0.0058032	0.00435957	0.00307045	0.00801427	568.44	0.014246	0.0143175	0.0113383	0.0254364	1146.8	-8.53404e-05	-0.000291747	-0.000194354	-0.000204481	1094.5	0.00379	0.00368	0.00373	0.00368	1094.5	0.00356	0.00354	0.00361	0.0035	1094.5	0.00267	0.00267	0.0027	0.00258	1094.5	0.00482321	0.00464125	0.00461484	0.00469061	1094.5	0.00465823	0.00453462	0.00482045	0.004573	1094.5	0.00331143	0.00323662	0.00309629	0.003249	1094.5	0.00553657	0.0054195	0.00568708
	581.83	0.00597613	0.00445589	0.00312534	0.00801799	568.38	0.0138149	0.0132837	0.010421	0.0231795	1145.1	-0.000188155	-0.000472383	-0.000307842	-0.000293711	1092.8	0.00387	0.00375	0.00378	0.00378	1092.8	0.00358	0.00364	0.00371	0.00367	1092.8	0.00277	0.00273	0.00275	0.00271	1092.8	0.00484513	0.00472342	0.00475962	0.00479951	1092.8	0.00483323	0.00474788	0.00496956	0.00478039	1092.8	0.00346029	0.00341515	0.00336351	0.00342866	1092.8	0.00565787	0.00560841	0.00570273
	581.75	0.00621706	0.00463201	0.00323451	0.00840764	568.33	0.0133354	0.0121322	0.00958185	0.0208272	1143.4	-0.000268353	-0.000666681	-0.000392078	-0.000368164	1091	0.00386	0.00383	0.00382	0.00395	1091	0.00356	0.00373	0.00377	0.00373	1091	0.00286	0.00273	0.00277	0.00271	1091	0.00480117	0.00481724	0.0049062	0.00491558	1091	0.00497355	0.0049615	0.00499552	0.00494616	1091	0.00359626	0.00350294	0.00355829	0.00359338	1091	0.00569326	0.00580689	0.00572376
	581.66	0.00656668	0.00487385	0.00339507	0.00884276	568.27	0.0133964	0.0117368	0.00930637	0.0190609	1141.7	-0.000205057	-0.000598523	-0.000289215	-0.000274718	1089.3	0.0041	0.00405	0.00396	0.00425	1089.3	0.00382	0.00394	0.004	0.00403	1089.3	0.00304	0.0029	0.00287	0.00306	1089.3	0.00501121	0.00502998	0.00529767	0.00519106	1089.3	0.00524581	0.00537933	0.00519578	0.00527546	1089.3	0.00381107	0.00384304	0.003919	0.00385935	1089.3	0.00599613	0.0061695	0.00589615
	581.58	0.00706921	0.00525992	0.0035951	0.00942275	568.22	0.0133749	0.0115445	0.00925902	0.0177124	1140	2.84379e-05	-0.000285617	3.07507e-05	-1.98578e-06	1087.6	0.00437	0.00433	0.00405	0.00467	1087.6	0.00414	0.0042	0.00422	0.00443	1087.6	0.00325	0.00319	0.00298	0.00354	1087.6	0.00525284	0.00529103	0.00578892	0.00551449	1087.6	0.00552616	0.0058469	0.00547389	0.00568069	1087.6	0.00404511	0.00422338	0.00432728	0.00413868	1087.6	0.00642118	0.00665168	0.00613191
	581.49	0.00805661	0.0059261	0.0037936	0.010397	568.16	0.0134353	0.0113808	0.00913693	0.0169815	1138.2	0.000492054	0.000179085	0.000640355	0.00050956	1085.8	0.00443	0.00449	0.00408	0.00482	1085.8	0.00427	0.00433	0.00434	0.00457	1085.8	0.00335	0.00338	0.00305	0.0038	1085.8	0.00530888	0.00540701	0.00593999	0.00562596	1085.8	0.00564946	0.00607176	0.00555347	0.00592091	1085.8	0.00417321	0.00440644	0.00456417	0.00428072	1085.8	0.00661618	0.00689246	0.00627679
	581.4	0.00980909	0.00708447	0.00420324	0.012094	568.11	0.0131366	0.0110609	0.00888245	0.0164249	1136.5	0.0012936	0.000965276	0.00166239	0.00136766	1084.1	0.0044	0.00451	0.00407	0.00482	1084.1	0.00428	0.00431	0.00433	0.00459	1084.1	0.00336	0.00339	0.00303	0.00377	1084.1	0.00528001	0.00538398	0.00592829	0.00562139	1084.1	0.00562884	0.00607477	0.00553369	0.0059229	1084.1	0.00418823	0.0044053	0.00457905	0.00428193	1084.1	0.00660609	0.00684845	0.00632677
	581.32	0.0122611	0.00866838	0.00468253	0.014433	568.05	0.0131336	0.0108494	0.00855576	0.0159839	1134.8	0.00247788	0.0022507	0.00314437	0.00262872	1082.4	0.00439	0.00436	0.00403	0.00461	1082.4	0.00431	0.00414	0.00419	0.00439	1082.4	0.00328	0.00342	0.00302	0.00381	1082.4	0.00520712	0.0052065	0.00563405	0.00540284	1082.4	0.00545669	0.00580269	0.0054251	0.00570468	1082.4	0.0041324	0.00439449	0.00450433	0.00420214	1082.4	0.00652388	0.00664784	0.00625637
	581.23	0.0146768	0.0101482	0.00507632	0.0165542	568	0.0129143	0.011081	0.00856933	0.0159789	1133.1	0.00387438	0.00361554	0.00485229	0.0041116	1080.7	0.00434	0.00426	0.00398	0.00445	1080.7	0.00422	0.00404	0.00407	0.00422	1080.7	0.00321	0.00336	0.00299	0.00365	1080.7	0.00510766	0.00506845	0.00542831	0.00521685	1080.7	0.00532074	0.00562345	0.00533253	0.00553049	1080.7	0.00406043	0.00428727	0.00440672	0.00412098	1080.7	0.00637989	0.0064604	0.0061593
	581.15	0.0162472	0.011118	0.00541941	0.0179316	567.94	0.0129384	0.0117299	0.00894963	0.0163098	1131.4	0.00507639	0.00471506	0.00629517	0.00537762	1078.9	0.00421	0.00413	0.00393	0.00428	1078.9	0.00402	0.00391	0.00393	0.00403	1078.9	0.00311	0.00315	0.00293	0.00337	1078.9	0.00490812	0.00491313	0.00523099	0.00500607	1078.9	0.00513737	0.00541227	0.00516446	0.00528264	1078.9	0.00395743	0.00407438	0.00426564	0.00399133	1078.9	0.00615698	0.00622188	0.00597659
	581.06	0.0165581	0.0113146	0.00567675	0.0181752	567.89	0.0130839	0.0126261	0.00962914	0.0172648	1129.7	0.00573141	0.00522107	0.00705241	0.00605079	1077.2	0.00397	0.00396	0.00387	0.00404	1077.2	0.00377	0.00375	0.00374	0.00377	1077.2	0.00295	0.00289	0.00283	0.00294	1077.2	0.00469657	0.00474466	0.00495188	0.00480341	1077.2	0.00494361	0.00513819	0.00491018	0.00496516	1077.2	0.00380116	0.00378176	0.00399668	0.00383329	1077.2	0.00588623	0.00594733	0.00579871
	580.98	0.0154259	0.0106457	0.00558478	0.0170777	567.83	0.013818	0.0143338	0.0108862	0.0189986	1127.9	0.00570333	0.00511218	0.00696858	0.00598648	1075.5	0.00385	0.0038	0.00382	0.00385	1075.5	0.00356	0.00364	0.00364	0.0036	1075.5	0.00284	0.00275	0.00279	0.00267	1075.5	0.00458028	0.00463208	0.0047323	0.00461601	1075.5	0.00479603	0.00492568	0.00470829	0.00472282	1075.5	0.00367026	0.00360587	0.00377769	0.00371669	1075.5	0.00568795	0.00571661	0.00564712
	580.89	0.0132771	0.00943778	0.00543807	0.0150504	567.78	0.0147051	0.0168168	0.0129629	0.0209139	1126.2	0.0050325	0.0044194	0.00610346	0.00524151	1073.8	0.0037	0.00374	0.00375	0.00371	1073.8	0.00349	0.0036	0.00359	0.00357	1073.8	0.00277	0.00273	0.00275	0.00258	1073.8	0.00447466	0.00459154	0.00467552	0.00453683	1073.8	0.00470903	0.00477774	0.00462257	0.0046085	1073.8	0.00356296	0.00346349	0.00362539	0.00361559	1073.8	0.00555552	0.00559654	0.00558111
	580.8	0.0107431	0.00792203	0.00499062	0.0125628	567.72	0.0160221	0.0197659	0.0153857	0.023557	1124.5	0.00392388	0.00323706	0.00472581	0.00403376	1072	0.00354	0.00375	0.00371	0.00365	1072	0.00339	0.0036	0.00358	0.00362	1072	0.00271	0.00268	0.00271	0.00238	1072	0.00442161	0.00462215	0.00469115	0.00457039	1072	0.00468807	0.00469341	0.00457514	0.00459638	1072	0.00348947	0.00332374	0.00351621	0.00353599	1072	0.00544357	0.00556572	0.00563992
	580.72	0.00854526	0.00654415	0.00458376	0.0103603	567.67	0.0173323	0.0229826	0.0179552	0.0264863	1122.8	0.00277521	0.00215656	0.00332881	0.00279099	1070.3	0.00358	0.00377	0.00368	0.0036	1070.3	0.00339	0.00361	0.00358	0.00368	1070.3	0.00271	0.00271	0.0027	0.00245	1070.3	0.00452009	0.00466942	0.00474051	0.00470014	1070.3	0.00471667	0.00463915	0.00463012	0.00464449	1070.3	0.003469	0.00334602	0.00346573	0.00349281	1070.3	0.00544026	0.0055951	0.00568606
	580.63	0.00709119	0.00568811	0.00440246	0.00895415	567.61	0.0186325	0.0261318	0.0202274	0.0292468	1121.1	0.00189287	0.00139403	0.00227424	0.00185733	1068.6	0.00386	0.00388	0.00375	0.00382	1068.6	0.00367	0.00373	0.0037	0.00385	1068.6	0.00284	0.00296	0.00277	0.00288	1068.6	0.00482443	0.00485986	0.00504951	0.00498166	1068.6	0.00488847	0.00477279	0.00484996	0.00488668	1068.6	0.00358473	0.00361795	0.00360965	0.00358473	1068.6	0.00569591	0.00587441	0.00578122
	580.55	0.00616774	0.00510815	0.00419602	0.00808441	567.56	0.0191012	0.0277814	0.021125	0.0312226	1119.3	0.00125536	0.000819105	0.00151104	0.0011841	1066.8	0.00404	0.00396	0.00379	0.00397	1066.8	0.00382	0.0038	0.00376	0.00389	1066.8	0.00296	0.0031	0.00283	0.0033	1066.8	0.00504424	0.0050239	0.00528352	0.00518136	1066.8	0.00501267	0.00490987	0.00500512	0.00509188	1066.8	0.00368299	0.00379788	0.00371381	0.00365954	1066.8	0.00582373	0.00594969	0.00580298
	580.46	0.00582356	0.00498668	0.00427908	0.0079679	567.5	0.0189425	0.0284821	0.0213425	0.032442	1117.6	0.000865609	0.00038883	0.00105689	0.00080012	1065.1	0.00418	0.00414	0.00384	0.00429	1065.1	0.00397	0.00399	0.00393	0.00409	1065.1	0.00313	0.00317	0.00289	0.00354	1065.1	0.0052085	0.00530366	0.00575659	0.00551237	1065.1	0.00523228	0.00523726	0.00516289	0.0053778	1065.1	0.00383335	0.00393862	0.00390156	0.00377901	1065.1	0.00600471	0.0062058	0.00588762
	580.37	0.00559142	0.00484738	0.00429272	0.0079977	567.45	0.0178337	0.027304	0.0201393	0.0329408	1115.9	0.000546714	-2.24075e-05	0.000675159	0.000479437	1063.4	0.00413	0.00415	0.00384	0.00427	1063.4	0.00394	0.00401	0.00392	0.00408	1063.4	0.00318	0.00315	0.00289	0.00344	1063.4	0.00518462	0.0053786	0.00582477	0.00557445	1063.4	0.00527112	0.00527461	0.00515085	0.0053945	1063.4	0.00388081	0.0038997	0.00392691	0.00380205	1063.4	0.00603829	0.00622145	0.00590278
	580.29	0.00536087	0.004701	0.00410514	0.00807766	567.39	0.0164165	0.0248693	0.0179411	0.0322987	1114.2	0.000263136	-0.000487532	0.000321845	0.000183931	1061.6	0.00378	0.00406	0.00375	0.00408	1061.6	0.00358	0.0039	0.00381	0.00385	1061.6	0.00311	0.0029	0.00283	0.00296	1061.6	0.00487941	0.00529335	0.00561273	0.00532616	1061.6	0.00512845	0.00511723	0.00493718	0.00520633	1061.6	0.00378942	0.0036073	0.00371006	0.00369179	1061.6	0.00582016	0.00604966	0.0057433
	580.2	0.00513704	0.00457469	0.00401637	0.00812618	567.34	0.0149267	0.0221376	0.0158221	0.0318171	1112.5	4.66458e-05	-0.000721619	4.7559e-05	-3.93386e-05	1059.9	0.00347	0.00391	0.00367	0.00384	1059.9	0.00329	0.00372	0.00363	0.00362	1059.9	0.00296	0.00267	0.00274	0.00263	1059.9	0.0046102	0.00508789	0.00524042	0.00502289	1059.9	0.0049139	0.00487152	0.00476925	0.00497914	1059.9	0.00364229	0.00332228	0.00349335	0.00355185	1059.9	0.00554966	0.00575163	0.00555862
	580.12	0.00489513	0.00438824	0.00382347	0.0080171	567.28	0.0138469	0.0199354	0.0142562	0.0325116	1110.7	-9.8819e-05	-0.000958958	-0.000139704	-0.000192497	1058.2	0.0033	0.00381	0.00364	0.00375	1058.2	0.00313	0.00359	0.00347	0.0035	1058.2	0.00279	0.00242	0.00268	0.00222	1058.2	0.00442934	0.00490827	0.00494578	0.00475685	1058.2	0.00473292	0.00471928	0.00464084	0.00477942	1058.2	0.00352043	0.00312434	0.00336123	0.00344153	1058.2	0.00542027	0.00561011	0.00554603
	580.03	0.00470575	0.00432202	0.00394908	0.00794819	567.23	0.0136004	0.0190339	0.0139242	0.0352588	1109	-0.000135889	-0.000835191	-0.000189654	-0.000219355	1056.4	0.00335	0.00375	0.00363	0.00362	1056.4	0.00313	0.00349	0.00341	0.00342	1056.4	0.00268	0.00241	0.00268	0.00216	1056.4	0.00439577	0.0047272	0.00469171	0.00457389	1056.4	0.00464019	0.00467525	0.00463934	0.00467705	1056.4	0.00345535	0.00317911	0.00332687	0.00338957	1056.4	0.00542236	0.00555237	0.00557195
	579.95	0.00456316	0.00424405	0.00410107	0.00786606	567.17	0.0140943	0.0193035	0.014561	0.0405109	1107.3	-0.000117929	-0.000620298	-0.000166221	-0.000179417	1054.7	0.00349	0.00373	0.00369	0.00368	1054.7	0.00326	0.00347	0.00341	0.00348	1054.7	0.00263	0.00253	0.00269	0.00235	1054.7	0.00453337	0.00463842	0.00465117	0.00451165	1054.7	0.00466039	0.00476924	0.00471348	0.00469973	1054.7	0.00345972	0.00335056	0.00335993	0.00342615	1054.7	0.00560928	0.00563873	0.00562479
	579.86	0.00440002	0.00424961	0.00431586	0.00777105	567.12	0.0147082	0.0197503	0.0151101	0.0482487	1105.6	-0.000132023	-0.000363649	-0.000177914	-0.000188846	1053	0.00362	0.00367	0.00374	0.00363	1053	0.00348	0.00341	0.0034	0.00344	1053	0.00259	0.00267	0.0027	0.00266	1053	0.00465785	0.0045293	0.00451498	0.00442943	1053	0.00465565	0.00477406	0.00476929	0.00466256	1053	0.00343145	0.00349374	0.00339931	0.00343696	1053	0.00570413	0.00560806	0.0056153
	579.77	0.00426166	0.00418537	0.00429125	0.00765916	567.06	0.0153427	0.0206841	0.016153	0.0591396	1103.8	-0.000102646	-0.000162576	-0.000135035	-0.000141784	1051.2	0.00381	0.00369	0.00381	0.00368	1051.2	0.0037	0.00346	0.00349	0.00352	1051.2	0.00261	0.00277	0.00272	0.00285	1051.2	0.00478361	0.00453954	0.00460681	0.00450264	1051.2	0.00475953	0.00490961	0.00485602	0.00468628	1051.2	0.0034767	0.0036466	0.00352827	0.00351416	1051.2	0.00589245	0.00577119	0.00567689
	579.69	0.00387422	0.00394774	0.00416393	0.00741608	567.01	0.0158445	0.0214967	0.016975	0.0720128	1102.1	-7.60953e-05	-4.14662e-05	-0.000104265	-9.98548e-05	1049.5	0.00403	0.00379	0.00381	0.00382	1049.5	0.00386	0.00355	0.00359	0.00361	1049.5	0.00269	0.00289	0.00273	0.00292	1049.5	0.00478579	0.00453466	0.00467725	0.00458116	1049.5	0.00482631	0.00494783	0.00490141	0.00472323	1049.5	0.00351463	0.00369544	0.00363721	0.00356056	1049.5	0.00603296	0.00590098	0.00579391
	579.6	0.00345948	0.00366041	0.00393461	0.00725228	566.95	0.0159785	0.0218539	0.0172186	0.0839468	1100.4	-6.67392e-05	-4.0894e-05	-0.000103236	-7.90545e-05	1047.8	0.00409	0.00391	0.00381	0.00403	1047.8	0.00385	0.00363	0.00366	0.00367	1047.8	0.00276	0.0029	0.00274	0.00291	1047.8	0.00471026	0.00453686	0.0047656	0.00459928	1047.8	0.00486715	0.00495762	0.00490218	0.00476294	1047.8	0.00351429	0.00365927	0.00362898	0.0035601	1047.8	0.00607922	0.00601529	0.00584026
	579.52	0.00304769	0.00339986	0.00367385	0.00732511	566.9	0.0155883	0.021701	0.0170637	0.0923706	1098.7	-5.87485e-05	-5.71252e-05	-0.000100282	-6.53857e-05	1046	0.00412	0.00397	0.0038	0.00416	1046	0.00383	0.00366	0.00364	0.0037	1046	0.0028	0.00287	0.00274	0.00288	1046	0.00465156	0.00447896	0.00473573	0.00456247	1046	0.00482743	0.00489733	0.00486363	0.00474172	1046	0.00349445	0.00361227	0.00359344	0.00354062	1046	0.00607286	0.00597287	0.00575853
	579.43	0.00273348	0.00324376	0.00343256	0.00781993	566.84	0.0152145	0.0211836	0.0165355	0.0949286	1097	-3.7602e-05	-3.37378e-05	-8.37045e-05	-4.26591e-05	1044.3	0.00427	0.00395	0.00381	0.00418	1044.3	0.00389	0.00362	0.00356	0.00358	1044.3	0.00279	0.00287	0.00277	0.00306	1044.3	0.00469025	0.00440737	0.00464057	0.00448852	1044.3	0.00473578	0.00478698	0.00485213	0.00470741	1044.3	0.00348684	0.00371654	0.00359701	0.00352392	1044.3	0.00611488	0.00593579	0.00571125
	579.34	0.00270461	0.0034504	0.00356515	0.00927991	566.79	0.0149218	0.0208332	0.0163028	0.0919265	1095.2	4.99177e-05	0.000129878	2.02385e-05	6.32817e-05	1042.6	0.00439	0.00399	0.00384	0.00417	1042.6	0.00395	0.00366	0.0036	0.00369	1042.6	0.00283	0.00296	0.00281	0.00314	1042.6	0.00477215	0.00444958	0.00474912	0.00453822	1042.6	0.00477456	0.00484812	0.00495261	0.00482779	1042.6	0.00352348	0.00385834	0.00364814	0.00356989	1042.6	0.00618564	0.00594578	0.00570059
	579.26	0.0028166	0.00375116	0.00361605	0.0114634	566.73	0.014623	0.0201984	0.0158326	0.0836347	1093.5	0.000125963	0.000229965	0.000114478	0.000154324	1040.8	0.00432	0.00389	0.00383	0.00406	1040.8	0.00386	0.0036	0.00352	0.00366	1040.8	0.00278	0.00298	0.00278	0.00317	1040.8	0.00479731	0.00443485	0.00470733	0.00448538	1040.8	0.00470969	0.0047566	0.00491891	0.00477417	1040.8	0.00351449	0.00386982	0.0035917	0.0035585	1040.8	0.00608993	0.00581677	0.00561688
	579.17	0.00307536	0.0042614	0.00379699	0.0141851	566.68	0.0140735	0.0195109	0.0151464	0.0726782	1091.8	0.000208207	0.000358567	0.000211874	0.000248752	1039.1	0.00422	0.00376	0.0038	0.00387	1039.1	0.00378	0.00349	0.00344	0.00358	1039.1	0.00272	0.00296	0.00275	0.00323	1039.1	0.00487861	0.00441463	0.00456971	0.004413	1039.1	0.00463798	0.00465859	0.00493137	0.00467445	1039.1	0.00348871	0.00385911	0.00355144	0.00351257	1039.1	0.0059413	0.00561375	0.00548678
	579.09	0.00337385	0.00469986	0.00379684	0.0171895	566.62	0.0137055	0.0188359	0.0145496	0.0618501	1090	0.000279052	0.000463703	0.00029534	0.000327621	1037.3	0.00419	0.00366	0.00379	0.00367	1037.3	0.00382	0.00343	0.00346	0.00355	1037.3	0.00269	0.003	0.00274	0.00324	1037.3	0.00494969	0.00448464	0.0045377	0.00446157	1037.3	0.00465616	0.0046596	0.00501938	0.0046245	1037.3	0.00352526	0.00391257	0.00361634	0.0035519	1037.3	0.00592724	0.00559097	0.00548053
	579	0.00371193	0.00527786	0.00399139	0.0205251	566.57	0.0137029	0.019002	0.014532	0.0528528	1088.3	0.000363644	0.000626886	0.000401971	0.000428563	1035.6	0.00441	0.00383	0.0038	0.00393	1035.6	0.00404	0.00363	0.0037	0.00376	1035.6	0.00283	0.00321	0.00279	0.00348	1035.6	0.00518191	0.00477313	0.00492939	0.00486311	1035.6	0.00486534	0.00497837	0.00526169	0.00495015	1035.6	0.00368419	0.00406381	0.00384905	0.00370658	1035.6	0.00605224	0.00584348	0.00564794
	578.91	0.00407665	0.0057785	0.00408074	0.0238269	566.51	0.0136326	0.0195515	0.0149761	0.0464046	1086.6	0.000413366	0.000622556	0.000455763	0.000472862	1033.9	0.0044	0.00407	0.00383	0.00421	1033.9	0.00415	0.00385	0.00396	0.00404	1033.9	0.00297	0.00325	0.00279	0.00344	1033.9	0.00533396	0.00509021	0.00539292	0.00529203	1033.9	0.00509037	0.00529375	0.00540544	0.005248	1033.9	0.00378979	0.00404027	0.00398612	0.00380644	1033.9	0.00605264	0.00603306	0.00580563
	578.83	0.00434179	0.00609916	0.00401867	0.0263466	566.46	0.0137407	0.020945	0.016145	0.0419815	1084.9	0.000424342	0.000557413	0.000474675	0.000469404	1032.1	0.0044	0.00423	0.00381	0.00438	1032.1	0.00421	0.00402	0.0041	0.00419	1032.1	0.00305	0.0032	0.00279	0.00337	1032.1	0.00543084	0.00533306	0.00569673	0.0056105	1032.1	0.00523475	0.00550842	0.00542768	0.00546746	1032.1	0.00384861	0.00395903	0.00402145	0.0038468	1032.1	0.0060495	0.00616011	0.00580526
	578.74	0.00432455	0.00608039	0.00382899	0.0273422	566.4	0.0147742	0.0237689	0.0185673	0.0398049	1083.1	0.000399032	0.000573401	0.000443791	0.000419334	1030.4	0.00444	0.00428	0.0038	0.00436	1030.4	0.00421	0.00406	0.00413	0.00416	1030.4	0.00308	0.0032	0.00281	0.00343	1030.4	0.00548745	0.00541657	0.00577963	0.00576847	1030.4	0.00525227	0.00549047	0.00538691	0.00552307	1030.4	0.00384317	0.00392065	0.00400624	0.00384455	1030.4	0.00604457	0.00616011	0.00571558
	578.66	0.00412777	0.00588441	0.00369319	0.0267496	566.35	0.0165845	0.0289003	0.0230908	0.0402478	1081.4	0.000373938	0.000500628	0.000427074	0.000378803	1028.7	0.00421	0.0043	0.0038	0.00431	1028.7	0.00406	0.0041	0.00411	0.00417	1028.7	0.00306	0.00309	0.00282	0.00312	1028.7	0.00536207	0.00546191	0.0058817	0.00578489	1028.7	0.00523156	0.00540981	0.00522627	0.00551753	1028.7	0.00376849	0.00370745	0.00386876	0.00376983	1028.7	0.00594019	0.00607629	0.00563374
	578.57	0.00362522	0.00533682	0.00343339	0.0245193	566.29	0.0189433	0.0356565	0.0288395	0.0428103	1079.7	0.000254809	0.000303458	0.000295184	0.000232074	1026.9	0.00387	0.00398	0.00376	0.00391	1026.9	0.00362	0.00379	0.00376	0.00374	1026.9	0.00286	0.0028	0.00282	0.00278	1026.9	0.00498596	0.00513979	0.00530115	0.00527174	1026.9	0.00485677	0.00482749	0.00479378	0.00497667	1026.9	0.00354672	0.00337986	0.00347463	0.00350509	1026.9	0.00556016	0.00560914	0.00542501
	578.49	0.0030878	0.00460207	0.00309346	0.0211432	566.24	0.0215929	0.043499	0.0353619	0.0468383	1078	0.000140506	8.01673e-05	0.000161923	9.86656e-05	1025.2	0.00361	0.00367	0.0038	0.00351	1025.2	0.0033	0.00349	0.00347	0.00336	1025.2	0.00265	0.00254	0.00285	0.00252	1025.2	0.00466835	0.00477455	0.00468888	0.00472139	1025.2	0.00451248	0.00428712	0.00445065	0.00444557	1025.2	0.00334559	0.00316378	0.00316391	0.00326797	1025.2	0.00529624	0.00521717	0.00531848
	578.4	0.00253338	0.00381764	0.00268153	0.0173511	566.18	0.0242394	0.050492	0.0411054	0.0508265	1076.2	5.60288e-05	-1.23091e-05	6.27718e-05	4.27434e-07	1023.4	0.00355	0.00345	0.00395	0.0032	1023.4	0.00329	0.00331	0.00331	0.00314	1023.4	0.00254	0.00253	0.00298	0.00246	1023.4	0.0044768	0.00451689	0.0042609	0.00433884	1023.4	0.0043067	0.00394008	0.00429689	0.00410541	1023.4	0.00323473	0.00316509	0.00300414	0.0031635	1023.4	0.00527228	0.00507105	0.00539186
	578.31	0.00208492	0.00307908	0.00223988	0.0139717	566.13	0.025651	0.0544977	0.0443215	0.0526686	1074.5	-1.69246e-05	-1.43647e-05	-2.0704e-05	-7.05035e-05	1021.7	0.00354	0.00331	0.00414	0.00306	1021.7	0.00334	0.00321	0.00324	0.00302	1021.7	0.00248	0.00261	0.00316	0.00251	1021.7	0.00438081	0.00432338	0.00400427	0.00406864	1021.7	0.00416299	0.00377715	0.00424556	0.00394302	1021.7	0.00318215	0.00323547	0.00291179	0.00312002	1021.7	0.00517185	0.00498816	0.00547975
	578.23	0.0018974	0.00262042	0.00196799	0.0115494	566.07	0.0253235	0.0544891	0.0443541	0.0519753	1072.8	-4.80756e-05	-9.924e-05	-6.38684e-05	-8.42781e-05	1020	0.00342	0.0033	0.00432	0.00301	1020	0.00331	0.00318	0.00325	0.003	1020	0.00245	0.00253	0.00329	0.00238	1020	0.00427114	0.00422425	0.00385949	0.00396018	1020	0.00409569	0.0037163	0.0041705	0.00381611	1020	0.00311859	0.00317774	0.00280829	0.00305604	1020	0.00509834	0.00490151	0.00568303
	578.14	0.00170193	0.00216218	0.00167601	0.00969277	566.02	0.0234287	0.0505512	0.0409152	0.0485872	1071	-3.27412e-05	-3.84998e-05	-6.48626e-05	-3.56168e-05	1018.2	0.00345	0.00328	0.00448	0.00297	1018.2	0.0033	0.00316	0.00326	0.00295	1018.2	0.00247	0.00254	0.00345	0.00248	1018.2	0.00423595	0.00416376	0.00371616	0.00384259	1018.2	0.00405535	0.00368479	0.00412423	0.00372572	1018.2	0.00311128	0.00317109	0.00275338	0.00304397	1018.2	0.00508613	0.00487904	0.00586097
	578.06	0.00149765	0.00177712	0.00140419	0.00820532	565.96	0.0210261	0.0448216	0.0360711	0.043795	1069.3	9.22602e-05	9.91281e-05	5.25843e-05	0.000155178	1016.5	0.00351	0.00346	0.0047	0.00321	1016.5	0.00333	0.00336	0.00349	0.00311	1016.5	0.00261	0.00261	0.00367	0.00249	1016.5	0.00429086	0.00428931	0.00389054	0.00404943	1016.5	0.00422725	0.0039214	0.00423373	0.00395939	1016.5	0.00319976	0.00316536	0.00287858	0.00316804	1016.5	0.00522177	0.00507091	0.0061427
	577.97	0.00144806	0.0016487	0.00139339	0.0071158	565.91	0.0185258	0.0390644	0.0313525	0.0387467	1067.6	0.000269896	0.000324784	0.000235526	0.000406906	1014.7	0.00353	0.00373	0.005	0.00356	1014.7	0.00341	0.00363	0.00384	0.0034	1014.7	0.00282	0.00272	0.00396	0.00241	1014.7	0.00440296	0.00453707	0.00426284	0.00437655	1014.7	0.00450519	0.00433535	0.00439493	0.00437392	1014.7	0.00333302	0.00315548	0.00307435	0.00332734	1014.7	0.00532147	0.00539368	0.00662247
	577.88	0.00132236	0.00142837	0.00126041	0.0061311	565.85	0.0162564	0.0341263	0.0271763	0.0344434	1065.8	0.000337793	0.000377256	0.000292655	0.000514309	1013	0.00357	0.00386	0.00538	0.00376	1013	0.00346	0.0038	0.00416	0.00353	1013	0.00301	0.00279	0.00437	0.00258	1013	0.00441571	0.00460334	0.00430801	0.00444504	1013	0.00464995	0.00452579	0.00449002	0.00454998	1013	0.00347329	0.00320032	0.00326142	0.00347739	1013	0.00543058	0.0055591	0.00712575
	577.8	0.00127758	0.00123083	0.00102511	0.00541241	565.8	0.0143873	0.0308585	0.0244704	0.0310803	1064.1	0.00034712	0.000261777	0.000285386	0.000527007	1011.2	0.00368	0.00409	0.00596	0.00409	1011.2	0.00369	0.00413	0.00472	0.00386	1011.2	0.00331	0.00293	0.00492	0.00283	1011.2	0.00442356	0.00469224	0.00429797	0.00457279	1011.2	0.00485588	0.00478519	0.00461579	0.00479551	1011.2	0.00371737	0.00336113	0.0036489	0.00375215	1011.2	0.0056409	0.00590009	0.00772474
	577.71	0.0014724	0.00129362	0.00093657	0.00506125	565.74	0.0133569	0.0291484	0.0231272	0.0289461	1062.4	0.00031349	0.000201922	0.00025436	0.000472454	1009.5	0.00424	0.00473	0.00688	0.00501	1009.5	0.00442	0.00493	0.00582	0.00483	1009.5	0.00399	0.00347	0.00576	0.00371	1009.5	0.00488676	0.00531171	0.00508808	0.00543912	1009.5	0.00555665	0.00579623	0.00522912	0.00575984	1009.5	0.00429707	0.00395509	0.00453262	0.00439418	1009.5	0.00636235	0.00690434	0.00883765
	577.63	0.0019343	0.00143885	0.000877314	0.00500336	565.69	0.0128114	0.0278059	0.0223026	0.0269985	1060.6	0.000197488	0.000175996	0.000150489	0.000309847	1007.8	0.00526	0.00581	0.00811	0.00659	1007.8	0.0056	0.00611	0.00741	0.00635	1007.8	0.00501	0.00445	0.00686	0.00519	1007.8	0.00606106	0.00664695	0.00688889	0.00728273	1007.8	0.0068636	0.00773306	0.0064658	0.00762484	1007.8	0.00522111	0.00501773	0.0059592	0.00542315	1007.8	0.00752976	0.00851566	0.0105595
	577.54	0.00276042	0.00183484	0.000976951	0.00533151	565.63	0.0122894	0.0266938	0.0216495	0.0253202	1058.9	3.89077e-05	-2.38537e-06	5.09449e-06	9.11261e-05	1006	0.00625	0.007	0.0093	0.00832	1006	0.00676	0.00737	0.00904	0.008	1006	0.00613	0.00534	0.00791	0.00666	1006	0.00729191	0.00820184	0.00894149	0.00936214	1006	0.00828732	0.00983302	0.00771592	0.00954135	1006	0.00618478	0.00602989	0.00740099	0.00648713	1006	0.00871821	0.010233	0.0123532
	577.46	0.00378455	0.00227625	0.000981686	0.00586417	565.58	0.0119384	0.0255856	0.0208526	0.0240493	1057.2	-0.000112552	-0.000101287	-0.000148137	-0.000124472	1004.3	0.00692	0.00773	0.0101	0.00945	1004.3	0.00753	0.00822	0.01013	0.00908	1004.3	0.00693	0.00603	0.00866	0.00768	1004.3	0.0080942	0.00923814	0.0102329	0.0106606	1004.3	0.00919474	0.0111849	0.00852476	0.0107428	1004.3	0.00687858	0.00677806	0.00841511	0.00727044	1004.3	0.00946001	0.0113827	0.0135898
	577.37	0.00509268	0.00292481	0.00105365	0.00667254	565.52	0.011948	0.0251273	0.0207239	0.0234417	1055.4	-0.000147281	-9.72869e-05	-0.00016448	-0.000190565	1002.5	0.00709	0.00799	0.01029	0.00987	1002.5	0.00763	0.00853	0.01046	0.00949	1002.5	0.0072	0.00619	0.00884	0.00775	1002.5	0.00830303	0.009624	0.0107441	0.0111074	1002.5	0.0095469	0.01168	0.00874083	0.0111885	1002.5	0.00714692	0.0069563	0.00878094	0.00757515	1002.5	0.00963507	0.0118227	0.0141083
	577.28	0.00677425	0.00385836	0.00137383	0.0078917	565.47	0.0117796	0.0248875	0.0207665	0.0230424	1053.7	-0.000121392	-1.11626e-05	-0.000118929	-0.000178192	1000.8	0.00659	0.00759	0.00977	0.00923	1000.8	0.00707	0.00807	0.00979	0.00896	1000.8	0.00681	0.00579	0.0084	0.00698	1000.8	0.00779458	0.00914423	0.0101279	0.0104043	1000.8	0.00912054	0.0110855	0.00824368	0.0105248	1000.8	0.00684481	0.00652187	0.00831244	0.00727025	1000.8	0.00912313	0.0112934	0.0137483
	577.2	0.00848866	0.00471707	0.00149845	0.00904688	565.41	0.0115547	0.0247139	0.0207466	0.022874	1052	-8.80511e-05	2.75726e-05	-7.64009e-05	-0.000154961	999.02	0.00572	0.00661	0.00874	0.00771	999.02	0.00604	0.00699	0.00834	0.00756	999.02	0.00587	0.00494	0.00749	0.00586	999.02	0.00673586	0.00784114	0.00840298	0.00861655	999.02	0.00798586	0.00943541	0.00722772	0.00889879	999.02	0.00612794	0.00579145	0.0072193	0.00648103	999.02	0.00825684	0.00991596	0.0124338
	577.11	0.0101525	0.00556098	0.00165691	0.0103147	565.36	0.0112616	0.0248869	0.02102	0.0228211	1050.2	-2.41134e-05	1.80253e-05	-6.8029e-06	-9.0817e-05	997.28	0.00463	0.00543	0.00744	0.00593	997.28	0.00483	0.00569	0.0066	0.00592	997.28	0.00471	0.0039	0.00632	0.00431	997.28	0.00537641	0.00619698	0.00623226	0.00639565	997.28	0.00655262	0.00735456	0.00592531	0.00690746	997.28	0.00522394	0.00480877	0.00585278	0.00546763	997.28	0.00711044	0.00824171	0.0105357
	577.02	0.0117828	0.00651019	0.00200784	0.0115768	565.3	0.0110829	0.0250613	0.0211614	0.0227175	1048.5	1.23608e-05	8.7748e-06	2.95443e-05	-4.55454e-05	995.53	0.00387	0.00449	0.00629	0.00446	995.53	0.00393	0.00461	0.00516	0.0046	995.53	0.00375	0.00308	0.00525	0.00322	995.53	0.00435513	0.00494304	0.00471227	0.00473329	995.53	0.0054405	0.00573834	0.00495519	0.00540679	995.53	0.00449145	0.00408301	0.00479162	0.00465154	995.53	0.00629924	0.00696669	0.0088307
	576.94	0.0131024	0.00722256	0.00223989	0.012638	565.25	0.0110722	0.025114	0.0212526	0.0224535	1046.8	2.31116e-05	-8.06882e-07	3.51479e-05	-2.90886e-05	993.78	0.00351	0.00406	0.00546	0.00378	993.78	0.00348	0.00394	0.0043	0.00389	993.78	0.00317	0.00268	0.00447	0.00262	993.78	0.00402942	0.00447318	0.00416379	0.00416148	993.78	0.00497205	0.00504897	0.00457472	0.00481388	993.78	0.00407223	0.00368213	0.00420058	0.00417538	993.78	0.00587972	0.00625505	0.0076882
	576.85	0.0141739	0.00784557	0.00250212	0.0136487	565.19	0.0111984	0.0253077	0.0214173	0.0221497	1045	1.65977e-06	-8.34509e-05	5.72394e-06	-4.97742e-05	992.03	0.00335	0.00389	0.00495	0.00356	992.03	0.00333	0.00364	0.00387	0.0036	992.03	0.00293	0.0025	0.00394	0.00236	992.03	0.00400058	0.00440794	0.00405392	0.00410706	992.03	0.00477695	0.00477822	0.00446908	0.0046161	992.03	0.00385785	0.00345248	0.00386081	0.00391854	992.03	0.00560814	0.00588663	0.00687382
	576.77	0.0150195	0.00836696	0.00267616	0.0145056	565.14	0.0114912	0.0257943	0.021854	0.0221526	1043.3	-1.51673e-05	-6.65864e-05	-2.56859e-05	-7.18931e-05	990.29	0.00332	0.00383	0.00462	0.00353	990.29	0.00332	0.00354	0.0037	0.00352	990.29	0.00285	0.00257	0.0036	0.00236	990.29	0.00409593	0.00443506	0.00413062	0.00418736	990.29	0.00466596	0.00460475	0.00447198	0.00453263	990.29	0.00372768	0.00340829	0.00368819	0.00377628	990.29	0.00549128	0.00567719	0.00622129
	576.68	0.0156092	0.00870757	0.00277215	0.0151157	565.08	0.0118704	0.0264427	0.0227373	0.0226214	1041.5	-9.33935e-06	-1.90475e-05	-1.75939e-05	-5.88304e-05	988.54	0.00336	0.00379	0.00435	0.00355	988.54	0.0033	0.0035	0.00359	0.00352	988.54	0.00277	0.00254	0.00333	0.0022	988.54	0.00418376	0.00446848	0.00425342	0.00426505	988.54	0.00459375	0.0044295	0.00444812	0.00449097	988.54	0.00359459	0.00323012	0.00344365	0.00360886	988.54	0.0053393	0.00552393	0.00585026
	576.6	0.0161657	0.00905225	0.00295627	0.0156091	565.03	0.0123181	0.0274084	0.0239771	0.0232082	1039.8	5.26033e-05	0.000173009	6.05898e-05	1.72194e-05	986.79	0.00337	0.00374	0.0041	0.00355	986.79	0.00322	0.00345	0.00349	0.00345	986.79	0.00268	0.00251	0.0031	0.00216	986.79	0.0042656	0.00446824	0.00431715	0.00436277	986.79	0.00454011	0.00430537	0.00444644	0.00443103	986.79	0.00344367	0.00311208	0.00321651	0.0034394	986.79	0.00524901	0.00540526	0.00572039
	576.51	0.0168218	0.00943492	0.00309632	0.0160118	564.97	0.0129877	0.0284545	0.0253113	0.0238376	1038.1	0.00017245	0.000441762	0.000191896	0.000130812	985.04	0.00347	0.00363	0.00397	0.00344	985.04	0.0032	0.00334	0.00337	0.00331	985.04	0.00257	0.00251	0.00295	0.00224	985.04	0.00440365	0.00440197	0.00420683	0.00434829	985.04	0.00445763	0.00417277	0.00448884	0.00436391	985.04	0.00333651	0.00313728	0.00306942	0.00330192	985.04	0.00527026	0.00529127	0.00555965
	576.42	0.0175933	0.00979657	0.00321699	0.016291	564.92	0.013392	0.0294689	0.0266658	0.0245536	1036.3	0.000319006	0.000624804	0.000353969	0.000268214	983.29	0.00349	0.00358	0.00385	0.00337	983.29	0.00317	0.00331	0.00327	0.00323	983.29	0.00251	0.00245	0.0028	0.00217	983.29	0.0044811	0.00439454	0.00422454	0.00436888	983.29	0.00445133	0.00414928	0.0044813	0.00434204	983.29	0.00327171	0.00308982	0.00296583	0.00321315	983.29	0.00519865	0.00528844	0.00550581
	576.34	0.0182349	0.00997591	0.00325045	0.0162122	564.86	0.013633	0.0302544	0.0276313	0.0247888	1034.6	0.000406792	0.000678383	0.000434458	0.000345357	981.54	0.00353	0.00351	0.00376	0.00328	981.54	0.00317	0.00326	0.0032	0.00316	981.54	0.00247	0.00238	0.0027	0.00213	981.54	0.00449968	0.00437601	0.00421329	0.00433199	981.54	0.00444905	0.00418223	0.00445991	0.00429442	981.54	0.00324596	0.00312907	0.00296542	0.00319009	981.54	0.00520115	0.00530787	0.00547946
	576.25	0.0183276	0.00989553	0.00326116	0.0157175	564.8	0.0138681	0.0307154	0.0283499	0.02506	1032.8	0.000422704	0.000638955	0.000439398	0.000357348	979.79	0.00353	0.00352	0.00364	0.0033	979.79	0.00324	0.00326	0.00317	0.00311	979.79	0.00249	0.00241	0.00263	0.00221	979.79	0.00449864	0.00438659	0.00419053	0.00432407	979.79	0.00450685	0.00429813	0.00447469	0.00431131	979.79	0.00327926	0.00318491	0.00303306	0.00322358	979.79	0.0051703	0.00531812	0.00542783
	576.17	0.0175234	0.00934023	0.00308308	0.0147164	564.75	0.0138583	0.031016	0.028574	0.024774	1031.1	0.000348651	0.000406629	0.000342446	0.000286381	978.03	0.00347	0.00359	0.00358	0.00342	978.03	0.00335	0.00333	0.00322	0.00313	978.03	0.00258	0.00248	0.00258	0.0023	978.03	0.00446259	0.00448292	0.0043126	0.00438955	978.03	0.00460572	0.00448544	0.00453073	0.00443097	978.03	0.00337719	0.00326366	0.00317896	0.00333506	978.03	0.00524462	0.00533428	0.00541939
	576.08	0.0156748	0.00826762	0.00265387	0.013186	564.7	0.013754	0.0309201	0.0282339	0.0245229	1029.4	0.000185857	9.8993e-05	0.000140922	0.000124375	976.28	0.00353	0.00377	0.00357	0.00368	976.28	0.00347	0.00352	0.00334	0.00334	976.28	0.00275	0.00266	0.00259	0.00258	976.28	0.00452429	0.00464938	0.00460258	0.0045613	976.28	0.00478694	0.00477508	0.00466369	0.0046681	976.28	0.003531	0.00345843	0.00345388	0.00352545	976.28	0.00549304	0.00554847	0.00537248
	576	0.0130328	0.00676861	0.00215245	0.0113144	564.64	0.0138665	0.0306889	0.0278558	0.0246211	1027.6	-3.00287e-06	-0.000180578	-7.59682e-05	-4.37039e-05	974.53	0.0037	0.004	0.00357	0.00406	974.53	0.00364	0.00374	0.00351	0.00368	974.53	0.00293	0.0028	0.00262	0.00285	974.53	0.00462192	0.00484645	0.00499597	0.00478157	974.53	0.00497365	0.00509104	0.00480422	0.0049408	974.53	0.00369941	0.00358571	0.00371199	0.00371468	974.53	0.0056847	0.00579461	0.00543508
	575.91	0.010023	0.00518172	0.00166742	0.00926867	564.59	0.014077	0.0302907	0.0272454	0.0245237	1025.9	-0.00018155	-0.000332743	-0.000283097	-0.000205549	972.78	0.00386	0.00414	0.00358	0.00435	972.78	0.00373	0.0039	0.00364	0.00387	972.78	0.00305	0.00296	0.00268	0.00311	972.78	0.00470039	0.00496867	0.00523869	0.0049564	972.78	0.00509032	0.00525156	0.00492113	0.00511789	972.78	0.00382431	0.00373165	0.00392438	0.00385224	972.78	0.00587098	0.00593232	0.0056084
	575.82	0.00726128	0.00375387	0.00130865	0.00753375	564.53	0.0141802	0.0297124	0.0264869	0.0242964	1024.2	-0.000306605	-0.000509868	-0.000425866	-0.000326595	971.03	0.00389	0.00422	0.00363	0.00447	971.03	0.00375	0.00397	0.00374	0.00404	971.03	0.00311	0.00301	0.00274	0.00307	971.03	0.00472922	0.00503109	0.00534528	0.00503456	971.03	0.00511394	0.00531057	0.00494616	0.0051866	971.03	0.00387129	0.00369889	0.00400628	0.00389238	971.03	0.00592398	0.00598537	0.00569821
	575.74	0.00516211	0.0026789	0.0010143	0.00623555	564.48	0.0139442	0.0288979	0.0256641	0.0239442	1022.4	-0.000381398	-0.000639275	-0.00050274	-0.000409401	969.27	0.00393	0.00423	0.00371	0.0045	969.27	0.00374	0.00398	0.00379	0.0041	969.27	0.00311	0.00301	0.0028	0.00302	969.27	0.00477608	0.00503879	0.00532542	0.00504889	969.27	0.00508205	0.00523427	0.00493704	0.00513674	969.27	0.0038669	0.00370409	0.00400529	0.00387354	969.27	0.00589245	0.00599324	0.00585383
	575.65	0.00375111	0.00194265	0.000877775	0.0053601	564.42	0.0143835	0.0284647	0.0253061	0.0236621	1020.7	-0.000356096	-0.000418742	-0.000460399	-0.00038365	967.52	0.00432	0.00424	0.00388	0.0046	967.52	0.00405	0.00402	0.00392	0.00426	967.52	0.00314	0.00325	0.00296	0.00352	967.52	0.00508207	0.005077	0.00541271	0.00516721	967.52	0.00511706	0.00530439	0.00512966	0.00522076	967.52	0.00394544	0.00405964	0.00416479	0.00394496	967.52	0.00616619	0.00612648	0.00605771
	575.57	0.00300057	0.00165788	0.000906585	0.00489698	564.36	0.0147144	0.0281199	0.0251193	0.0238052	1018.9	-0.000242806	-0.000197931	-0.000320304	-0.000274444	965.76	0.00439	0.00418	0.00395	0.00452	965.76	0.00416	0.00399	0.00395	0.00423	965.76	0.00312	0.00329	0.00303	0.00362	965.76	0.00516097	0.00504403	0.00536942	0.0051881	965.76	0.0050658	0.00523605	0.00516228	0.00515903	965.76	0.00389432	0.00415179	0.00413654	0.00390799	965.76	0.00618277	0.00611867	0.0061008
	575.48	0.00254043	0.00149712	0.000990502	0.00466726	564.31	0.0148803	0.0280956	0.0252763	0.0234895	1017.2	-5.46236e-05	-8.83239e-05	-9.86709e-05	-9.46235e-05	964.01	0.00426	0.00413	0.004	0.00446	964.01	0.00409	0.00398	0.004	0.00422	964.01	0.00308	0.00324	0.00304	0.00359	964.01	0.00508205	0.00503295	0.00540693	0.00515074	964.01	0.00503477	0.00515391	0.00507628	0.0050964	964.01	0.00381416	0.00407852	0.00403437	0.00384931	964.01	0.00612241	0.00607104	0.00606539
	575.39	0.00221313	0.00139194	0.00087577	0.0045624	564.25	0.0153015	0.0285179	0.0260755	0.0236097	1015.4	0.000160588	4.24374e-06	0.000150301	9.50193e-05	962.25	0.00421	0.00409	0.00403	0.00429	962.25	0.00401	0.00397	0.00402	0.0042	962.25	0.00305	0.00316	0.00307	0.00363	962.25	0.00500801	0.0050047	0.00534288	0.00512265	962.25	0.00499151	0.00512765	0.00501976	0.00503539	962.25	0.00375494	0.00402497	0.00396945	0.00379227	962.25	0.00611264	0.00613715	0.00600161
	575.31	0.00209794	0.00137576	0.000847945	0.00461568	564.2	0.0157119	0.0292028	0.0273587	0.0240376	1013.7	0.000330811	3.96277e-05	0.000343466	0.000229852	960.5	0.004	0.004	0.00399	0.00406	960.5	0.00378	0.00387	0.00391	0.00401	960.5	0.00298	0.00296	0.00304	0.00342	960.5	0.00485951	0.00490268	0.00517935	0.00495939	960.5	0.00486678	0.00502277	0.00484527	0.00486901	960.5	0.0036518	0.00379729	0.00378112	0.00368866	960.5	0.00591152	0.00603622	0.00590286
	575.22	0.00210755	0.00140738	0.000768346	0.00473293	564.14	0.0162281	0.0298718	0.0286156	0.0243361	1011.9	0.000634534	0.000241281	0.000684122	0.000484906	958.74	0.00365	0.00385	0.00394	0.00376	958.74	0.00347	0.00372	0.00377	0.00373	958.74	0.00287	0.00271	0.00297	0.003	958.74	0.00459324	0.0047517	0.00489384	0.00470936	958.74	0.00470773	0.00474297	0.00459839	0.00467394	958.74	0.00349337	0.00344698	0.00349203	0.00352513	958.74	0.00563174	0.00576015	0.00571524
	575.13	0.00232308	0.00150997	0.0007585	0.00506273	564.09	0.0164822	0.0302551	0.0294834	0.0245498	1010.2	0.00150971	0.00120822	0.00168184	0.0013208	956.99	0.00355	0.00378	0.00391	0.00359	956.99	0.00336	0.00363	0.00369	0.0036	956.99	0.0028	0.00255	0.00292	0.00263	956.99	0.00454165	0.00467496	0.00474713	0.00461325	956.99	0.00464629	0.00462864	0.00456026	0.00462006	956.99	0.00340714	0.00323195	0.00330617	0.00342357	956.99	0.00548065	0.00565501	0.00565979
	575.05	0.00270545	0.00178644	0.000776838	0.00554108	564.03	0.0169425	0.0300778	0.0294671	0.0246611	1008.5	0.00270873	0.00268314	0.00304159	0.00248012	955.23	0.00363	0.00368	0.00391	0.00346	955.23	0.00341	0.00352	0.00363	0.00345	955.23	0.00275	0.00264	0.00289	0.00263	955.23	0.00456011	0.00459375	0.00458786	0.00453349	955.23	0.00459073	0.00449207	0.00457822	0.00455953	955.23	0.0033832	0.00326905	0.00323524	0.00336517	955.23	0.00542181	0.00551613	0.00559095
	574.96	0.00323835	0.00224895	0.00105021	0.00614958	563.98	0.0169984	0.0291399	0.0285058	0.0244981	1006.7	0.00372693	0.00400162	0.00419142	0.0034676	953.47	0.00381	0.0036	0.00389	0.00335	953.47	0.00354	0.00345	0.00359	0.00341	953.47	0.00272	0.00276	0.00288	0.00279	953.47	0.00466565	0.00454144	0.00453526	0.00456087	953.47	0.00457373	0.00444789	0.00465255	0.00454612	953.47	0.00340032	0.00341758	0.0032479	0.00336643	953.47	0.00553644	0.00545417	0.00559482
	574.88	0.00376758	0.00267504	0.00138158	0.00672101	563.92	0.0167365	0.0276666	0.0266936	0.0241241	1005	0.00425021	0.0044948	0.00477068	0.00395885	951.72	0.00361	0.00349	0.00379	0.00318	951.72	0.00339	0.00333	0.00342	0.00323	951.72	0.00262	0.00262	0.00275	0.0024	951.72	0.00443227	0.00442565	0.00431071	0.00442553	951.72	0.00443156	0.00421279	0.00445471	0.00436509	951.72	0.00328998	0.00322666	0.00305893	0.0032422	951.72	0.00531715	0.00526287	0.00546408
	574.79	0.00407335	0.00299941	0.00172096	0.00710691	563.87	0.0163234	0.0260274	0.0247574	0.0235002	1003.2	0.00415981	0.00431691	0.00467239	0.00385086	949.96	0.00359	0.00346	0.00372	0.00321	949.96	0.00333	0.0033	0.00337	0.0032	949.96	0.00255	0.00266	0.00268	0.00242	949.96	0.00433535	0.00437671	0.00424085	0.00434314	949.96	0.00438977	0.00412175	0.00437924	0.00429413	949.96	0.00326078	0.00318764	0.00303714	0.00320586	949.96	0.00528989	0.00522806	0.00535654
	574.71	0.00407109	0.00304731	0.00175664	0.00712029	563.81	0.0161744	0.0249575	0.023361	0.0230806	1001.5	0.00346979	0.00342309	0.00390447	0.00315316	948.2	0.00362	0.00352	0.00366	0.00333	948.2	0.0034	0.00334	0.00336	0.00326	948.2	0.00253	0.00267	0.00265	0.00243	948.2	0.00434304	0.00438158	0.00424096	0.00434568	948.2	0.00441456	0.00417819	0.00442315	0.00429785	948.2	0.00326879	0.00323956	0.00308888	0.00321613	948.2	0.00535475	0.00529162	0.0054152
	574.62	0.00376873	0.00289727	0.00181981	0.00683181	563.76	0.0158664	0.0241123	0.0222872	0.0227916	999.72	0.00231322	0.0019871	0.00261171	0.00199121	946.44	0.00356	0.00353	0.00361	0.00338	946.44	0.00334	0.00333	0.00331	0.00322	946.44	0.00248	0.00257	0.00259	0.00229	946.44	0.00432737	0.00433436	0.00417092	0.00424496	946.44	0.00438442	0.00414527	0.00436817	0.00424182	946.44	0.00323445	0.00317092	0.0030704	0.00319488	946.44	0.0053295	0.00528635	0.00544278
	574.53	0.0032178	0.00254158	0.00169355	0.00634295	563.7	0.0158929	0.0235286	0.0216895	0.0226784	997.98	0.00122448	0.000752677	0.00139897	0.000911948	944.68	0.00352	0.00359	0.00361	0.0035	944.68	0.00335	0.00334	0.0033	0.00325	944.68	0.00248	0.00247	0.00254	0.00226	944.68	0.00436385	0.00433592	0.00418047	0.00422733	944.68	0.00441119	0.00417369	0.00438598	0.00425005	944.68	0.00323158	0.00316423	0.00307732	0.00320856	944.68	0.00536389	0.00531746	0.00544266
	574.45	0.00263677	0.00210265	0.0014461	0.00574946	563.65	0.0161075	0.023076	0.0211239	0.0227871	996.23	0.000721138	0.00038861	0.000847635	0.000438801	942.92	0.0038	0.00365	0.00367	0.00366	942.92	0.0036	0.00338	0.00334	0.00336	942.92	0.00255	0.00255	0.00263	0.00245	942.92	0.00464679	0.00439159	0.00428313	0.00431879	942.92	0.0045103	0.0043768	0.00464083	0.00439213	942.92	0.00332958	0.00338234	0.00323375	0.0033253	942.92	0.00558652	0.00547311	0.00555095
	574.36	0.00224001	0.00189728	0.0013939	0.00539111	563.59	0.0163795	0.0228705	0.0206803	0.0232977	994.48	0.000600075	0.000341509	0.000706045	0.000359111	941.16	0.00392	0.00374	0.0037	0.00378	941.16	0.00371	0.00347	0.00343	0.00346	941.16	0.00263	0.00267	0.00272	0.00259	941.16	0.00476389	0.00450165	0.00444854	0.00444964	941.16	0.00465033	0.00458864	0.00480787	0.00454935	941.16	0.00342575	0.00350635	0.00337639	0.00341914	941.16	0.0057115	0.00560815	0.00558245
	574.28	0.00217027	0.00190716	0.00152148	0.00539697	563.54	0.0159148	0.0223167	0.0200104	0.0232159	992.73	0.000498668	0.000103195	0.000570344	0.000290051	939.4	0.00379	0.00381	0.00368	0.0038	939.4	0.0036	0.00352	0.00347	0.00356	939.4	0.00268	0.00258	0.00275	0.00241	939.4	0.00464466	0.00456585	0.00454401	0.00453851	939.4	0.00470584	0.00469109	0.00474747	0.00460367	939.4	0.0034446	0.00338539	0.00337748	0.00345428	939.4	0.00568943	0.00563366	0.00565476
	574.19	0.00236752	0.00206701	0.00181426	0.00568808	563.48	0.0158954	0.0219731	0.0196031	0.0232947	990.98	0.000376581	-8.62765e-05	0.000411015	0.000205767	937.64	0.00373	0.00394	0.00369	0.00391	937.64	0.00357	0.00364	0.00354	0.00369	937.64	0.00276	0.00257	0.00278	0.00232	937.64	0.00454869	0.0046881	0.00474849	0.00467742	937.64	0.00479963	0.00485293	0.00471914	0.00476631	937.64	0.00350431	0.00332924	0.00346801	0.00351208	937.64	0.0056653	0.00577765	0.00566686
	574.1	0.00285839	0.00250928	0.00210214	0.00624245	563.43	0.0159625	0.0218124	0.019374	0.0233644	989.23	0.000228003	-0.000190103	0.000231117	9.68128e-05	935.88	0.00385	0.00409	0.00375	0.00411	935.88	0.0037	0.00379	0.0037	0.00388	935.88	0.00286	0.00281	0.00286	0.00265	935.88	0.00464405	0.00483808	0.00498145	0.00483498	935.88	0.00492391	0.00505785	0.00485464	0.00496269	935.88	0.00361303	0.00346992	0.00366179	0.0036178	935.88	0.00581367	0.00591894	0.00566692
	574.02	0.00350861	0.00293258	0.00229828	0.00690891	563.37	0.0162363	0.0216458	0.0191903	0.0231841	987.48	6.56087e-05	-0.000358891	3.16256e-05	-3.94403e-05	934.12	0.00392	0.00425	0.00378	0.0043	934.12	0.00376	0.00393	0.00383	0.00403	934.12	0.00295	0.00292	0.00288	0.00284	934.12	0.00472705	0.00497221	0.00519027	0.00499572	934.12	0.00505614	0.00522411	0.00496308	0.00514886	934.12	0.0036871	0.00359742	0.00375951	0.00370937	934.12	0.00585372	0.00597124	0.00580211
	573.93	0.00427408	0.00347244	0.00259814	0.00771007	563.32	0.0165526	0.0217477	0.0193189	0.0232508	985.73	-4.53248e-05	-0.000397826	-9.25021e-05	-0.000125188	932.36	0.00417	0.00448	0.00387	0.00461	932.36	0.00396	0.00413	0.00406	0.00429	932.36	0.00308	0.0031	0.0029	0.00321	932.36	0.00498514	0.00518569	0.00554853	0.00527756	932.36	0.00526569	0.00553897	0.00522235	0.00543438	932.36	0.00382674	0.00385213	0.00398007	0.00386637	932.36	0.00606663	0.00621876	0.00591455
	573.85	0.00490498	0.00393532	0.00280061	0.00842425	563.26	0.0171053	0.0217363	0.0194266	0.0234577	983.98	-0.000132646	-0.000319156	-0.000192369	-0.000204047	930.6	0.00439	0.00455	0.00396	0.00476	930.6	0.00413	0.00418	0.00413	0.00432	930.6	0.00317	0.00321	0.00292	0.00356	930.6	0.00520778	0.00526684	0.00564406	0.00539601	930.6	0.0053621	0.00567351	0.00535887	0.00557932	930.6	0.00393953	0.00409852	0.00414114	0.00398565	930.6	0.00621921	0.00636211	0.00596284
	573.76	0.00536975	0.0042641	0.00287129	0.00892723	563.21	0.0178738	0.0222936	0.0199748	0.0243471	982.23	-0.000110695	-8.17115e-05	-0.000155975	-0.000160334	928.83	0.0047	0.00467	0.00406	0.005	928.83	0.00442	0.00432	0.00429	0.00454	928.83	0.00332	0.00343	0.00302	0.00393	928.83	0.00551272	0.00543949	0.00594501	0.00562884	928.83	0.00556661	0.00597386	0.00565898	0.00587125	928.83	0.00411059	0.00440089	0.00441419	0.00417203	928.83	0.00652958	0.00662231	0.0061571
	573.67	0.00564035	0.00446812	0.00292771	0.00924383	563.15	0.018487	0.0232427	0.0207521	0.0254252	980.48	-9.34043e-06	4.43865e-05	-2.88344e-05	-3.08073e-05	927.07	0.00477	0.00478	0.00412	0.00515	927.07	0.00448	0.00443	0.00438	0.00473	927.07	0.00344	0.00349	0.00307	0.00411	927.07	0.00561841	0.00554129	0.00607079	0.00576297	927.07	0.00572083	0.00615406	0.00581848	0.00603507	927.07	0.00421775	0.00453288	0.0045508	0.00427912	927.07	0.00669701	0.00682863	0.0062435
	573.59	0.00568558	0.0044657	0.00290783	0.00927265	563.1	0.0186598	0.0236677	0.0211677	0.026307	978.72	0.000113782	0.000145908	0.000127313	0.000112045	925.31	0.00481	0.00479	0.00414	0.00512	925.31	0.00449	0.00445	0.00439	0.00484	925.31	0.00351	0.00355	0.00311	0.00418	925.31	0.00563708	0.00553659	0.00606229	0.00579688	925.31	0.00575193	0.00619102	0.0058492	0.00607194	925.31	0.00424901	0.00455851	0.00460423	0.00431564	925.31	0.00676797	0.00692846	0.0063667
	573.5	0.00560745	0.00433994	0.00279124	0.00914706	563.04	0.0189382	0.0239646	0.0216155	0.0267368	976.97	0.000282393	0.00032573	0.000339085	0.000312428	923.54	0.00486	0.00482	0.00415	0.00512	923.54	0.00455	0.00451	0.00442	0.00496	923.54	0.00356	0.00363	0.00314	0.00419	923.54	0.00567526	0.00554216	0.00621468	0.00588324	923.54	0.00579061	0.00627814	0.00588424	0.00612192	923.54	0.00429326	0.00458287	0.00469305	0.00433741	923.54	0.00685066	0.00707076	0.00641069
	573.42	0.00557926	0.00427399	0.00267718	0.00909559	562.99	0.0187294	0.0235046	0.0213755	0.0264467	975.22	0.000407047	0.0004022	0.000489284	0.000447732	921.78	0.00474	0.00467	0.0041	0.00487	921.78	0.00448	0.00439	0.00429	0.00481	921.78	0.00349	0.00362	0.00314	0.00418	921.78	0.00553254	0.00538552	0.00596273	0.00567597	921.78	0.00560396	0.00600797	0.00573217	0.00585982	921.78	0.00419748	0.00447586	0.00456507	0.00422398	921.78	0.00673742	0.00684429	0.00633815
	573.33	0.00586766	0.0043551	0.0026263	0.00940906	562.93	0.0184466	0.0226693	0.0208653	0.0262232	973.46	0.000479798	0.000389075	0.000573174	0.000523167	920.01	0.00451	0.00449	0.00399	0.00461	920.01	0.0043	0.00425	0.00415	0.00461	920.01	0.00335	0.0035	0.00307	0.0039	920.01	0.00529219	0.00519946	0.00570925	0.00545063	920.01	0.00541526	0.00571105	0.00549287	0.00557469	920.01	0.00406392	0.00429431	0.00436105	0.00407607	920.01	0.00649909	0.00651753	0.00625807
	573.24	0.00655024	0.00471541	0.00270146	0.0100088	562.88	0.0178847	0.021556	0.0201493	0.0259304	971.71	0.000478468	0.000278167	0.00057522	0.000521444	918.25	0.00416	0.00426	0.00389	0.00436	918.25	0.00402	0.00405	0.00396	0.0043	918.25	0.00317	0.00326	0.00296	0.00346	918.25	0.00504165	0.00502062	0.00538463	0.00516148	918.25	0.00519018	0.00535249	0.00520039	0.00525708	918.25	0.00388988	0.0040127	0.0040753	0.00388795	918.25	0.00618941	0.00624474	0.0059931
	573.16	0.00743078	0.00521182	0.00280683	0.010762	562.82	0.0174021	0.0203099	0.0189966	0.0257956	969.96	0.000369386	0.000117745	0.000442025	0.000388605	916.48	0.00375	0.0039	0.00378	0.00391	916.48	0.00363	0.00372	0.00365	0.00374	916.48	0.00293	0.00296	0.00283	0.00288	916.48	0.00466357	0.00473093	0.00484587	0.00469051	916.48	0.00484455	0.00476413	0.00474463	0.00481598	916.48	0.0036382	0.00363353	0.00369033	0.00362168	916.48	0.00573735	0.00577963	0.00566007
	573.07	0.00843943	0.00584526	0.00308175	0.0115821	562.76	0.0171357	0.0195755	0.0181984	0.0265435	968.2	0.000255658	-3.02579e-05	0.000304645	0.000263816	914.72	0.00348	0.00372	0.00368	0.00368	914.72	0.00338	0.00357	0.00353	0.0035	914.72	0.00277	0.00271	0.00272	0.0025	914.72	0.00442943	0.00461202	0.00466445	0.00449555	914.72	0.00468089	0.00447265	0.00450836	0.00455793	914.72	0.00347893	0.00337115	0.00343395	0.00344958	914.72	0.00546907	0.00553476	0.00547341
	572.99	0.00905711	0.00624816	0.00326948	0.0119584	562.71	0.0169158	0.0192551	0.0174275	0.0272747	966.45	0.000134657	-0.000152583	0.000158428	0.000135593	912.95	0.00332	0.00357	0.0036	0.00348	912.95	0.00318	0.0034	0.0034	0.00327	912.95	0.00263	0.00248	0.00265	0.00224	912.95	0.00430214	0.00447073	0.00436726	0.00430188	912.95	0.00451331	0.00422079	0.00431752	0.00431646	912.95	0.00333604	0.00314993	0.00317204	0.00329293	912.95	0.00527744	0.00537186	0.00531688
	572.9	0.00906755	0.00626592	0.00328407	0.011714	562.65	0.0169732	0.0190004	0.016924	0.0288925	964.69	2.47768e-05	-0.000188839	1.88501e-05	2.03608e-05	911.18	0.00332	0.00344	0.00359	0.00324	911.18	0.00314	0.00324	0.00328	0.00309	911.18	0.00253	0.00247	0.00264	0.00222	911.18	0.00432605	0.00434405	0.00412459	0.00417934	911.18	0.00438096	0.00405457	0.00429072	0.0041537	911.18	0.00324938	0.00309526	0.00303603	0.00320422	911.18	0.00518722	0.00529698	0.00528797
	572.82	0.00859362	0.0059907	0.00323552	0.0110879	562.6	0.0170101	0.0193199	0.0169717	0.0303182	962.93	-3.65833e-05	-0.000204057	-6.71738e-05	-3.92926e-05	909.41	0.00335	0.00339	0.0036	0.00311	909.41	0.00313	0.00318	0.0032	0.00299	909.41	0.00248	0.00245	0.00264	0.00229	909.41	0.00436105	0.00426923	0.00406362	0.00414942	909.41	0.00430647	0.0039986	0.00429326	0.00405018	909.41	0.00320552	0.0030577	0.00294143	0.00316581	909.41	0.00518749	0.00523504	0.00526444
	572.73	0.00779131	0.00552721	0.00313902	0.010292	562.54	0.0173953	0.0201148	0.0175136	0.0322863	961.18	-7.6717e-05	-0.000174068	-0.00012659	-8.08867e-05	907.65	0.00353	0.00341	0.00365	0.00314	907.65	0.0033	0.00318	0.00318	0.00305	907.65	0.00247	0.00251	0.00268	0.0025	907.65	0.00445034	0.00425337	0.00406178	0.00413486	907.65	0.00427851	0.00405916	0.00439437	0.00406127	907.65	0.00322015	0.00318118	0.00301776	0.00320201	907.65	0.00536424	0.00520657	0.0053944
	572.64	0.00699908	0.00503749	0.00295157	0.00964168	562.49	0.0180433	0.021454	0.0186995	0.0349622	959.42	-7.51782e-05	-6.19855e-05	-0.000134317	-7.58163e-05	905.88	0.00381	0.00347	0.00371	0.00328	905.88	0.00352	0.00326	0.00325	0.00323	905.88	0.00251	0.00271	0.00272	0.00278	905.88	0.00462928	0.00430055	0.00424739	0.00424801	905.88	0.00437493	0.0042852	0.00458341	0.00423057	905.88	0.00331418	0.00343872	0.00321751	0.00331847	905.88	0.00562869	0.00532396	0.0055409
	572.56	0.00647692	0.00468045	0.00278219	0.00923892	562.43	0.0188685	0.0229625	0.0202778	0.0378298	957.66	-5.7808e-05	-9.4286e-06	-0.000117978	-5.37252e-05	904.11	0.00391	0.00357	0.00378	0.0035	904.11	0.00358	0.00334	0.00331	0.00337	904.11	0.00256	0.0028	0.00274	0.00292	904.11	0.0047013	0.00439231	0.00446555	0.00437159	904.11	0.00448065	0.00447064	0.00471869	0.00436565	904.11	0.00338694	0.0035447	0.00334574	0.00341121	904.11	0.00575242	0.00549127	0.00566019
	572.47	0.00651807	0.00466909	0.00278722	0.00942326	562.38	0.0201778	0.0256595	0.0227417	0.0423215	955.91	-6.85818e-05	2.31157e-05	-0.000130092	-7.50873e-05	902.34	0.004	0.00365	0.00383	0.00365	902.34	0.00366	0.00341	0.00336	0.00345	902.34	0.00261	0.00289	0.00275	0.00305	902.34	0.00476772	0.00446432	0.00460982	0.00445257	902.34	0.00457662	0.00462334	0.00484455	0.00452658	902.34	0.0034524	0.00368994	0.00349637	0.00349725	902.34	0.00587542	0.00558395	0.00576056
	572.38	0.00725769	0.00509753	0.00292059	0.0103769	562.32	0.0225598	0.03095	0.0276199	0.0501584	954.15	-9.1292e-05	-0.00011098	-0.000158288	-0.000113434	900.57	0.00397	0.00372	0.00383	0.00371	900.57	0.00361	0.00347	0.00343	0.00352	900.57	0.00263	0.0028	0.00273	0.00283	900.57	0.00473054	0.00453779	0.00473359	0.00451977	900.57	0.00464483	0.00470231	0.00483047	0.00457652	900.57	0.00348138	0.0036631	0.00353549	0.00351185	900.57	0.00586476	0.00566905	0.00574243
	572.3	0.00869963	0.0059889	0.00318029	0.0120644	562.27	0.0255562	0.0375505	0.0335231	0.0597707	952.39	-0.000113562	-0.000118208	-0.000175955	-0.000147368	898.8	0.00398	0.00375	0.00382	0.00373	898.8	0.00357	0.00348	0.00346	0.00348	898.8	0.00264	0.00275	0.00272	0.0027	898.8	0.00472103	0.00455737	0.00472024	0.00455217	898.8	0.00465552	0.00473203	0.00479331	0.00462317	898.8	0.00348787	0.00363175	0.00353749	0.00351011	898.8	0.00584721	0.00572317	0.00576533
	572.21	0.0104517	0.00709278	0.00352703	0.0139162	562.21	0.0281797	0.0431631	0.0386428	0.0680107	950.63	-0.000101975	2.03116e-06	-0.000153193	-0.000140258	897.03	0.0041	0.00381	0.00385	0.00377	897.03	0.00373	0.00355	0.00355	0.00352	897.03	0.0027	0.00285	0.00277	0.00285	897.03	0.00484634	0.00464205	0.00484388	0.00469392	897.03	0.00474094	0.00485905	0.00490127	0.00476869	897.03	0.00355224	0.00373383	0.00364072	0.0035763	897.03	0.00591372	0.00582003	0.0058064
	572.13	0.0121694	0.00820036	0.00400271	0.0155085	562.16	0.0290407	0.0457025	0.0408178	0.071547	948.87	-0.000115922	2.60813e-05	-0.000158759	-0.000163343	895.26	0.00406	0.00382	0.00385	0.00376	895.26	0.00377	0.00358	0.00358	0.00352	895.26	0.00273	0.00284	0.00278	0.00284	895.26	0.00490061	0.004709	0.00489981	0.00478837	895.26	0.00478667	0.0049131	0.00494219	0.00485505	895.26	0.00356817	0.00373021	0.00365991	0.00360255	895.26	0.00594245	0.0057785	0.00577611
	572.04	0.0134418	0.00899819	0.00427268	0.0164876	562.1	0.028365	0.0450262	0.0399204	0.0698088	947.11	-0.000105371	-6.42093e-05	-0.000136959	-0.000150514	893.49	0.00401	0.00392	0.00385	0.00386	893.49	0.00383	0.00369	0.00368	0.00371	893.49	0.00279	0.00283	0.00279	0.00279	893.49	0.00490794	0.00483783	0.0050515	0.00494816	893.49	0.00489447	0.0050798	0.00497054	0.00500031	893.49	0.00361355	0.00372438	0.00374209	0.00365307	893.49	0.0059604	0.00583742	0.00578266
	571.96	0.013895	0.0092377	0.00437297	0.0165571	562.05	0.0262457	0.0408163	0.0356309	0.0630704	945.35	-9.71594e-05	-3.81131e-05	-0.000130196	-0.000151636	891.72	0.00406	0.00391	0.0038	0.00387	891.72	0.00384	0.00369	0.00369	0.00377	891.72	0.0028	0.00289	0.00279	0.00288	891.72	0.00491143	0.00486457	0.00512818	0.00501322	891.72	0.00492797	0.00507108	0.00499277	0.00504215	891.72	0.00362949	0.00373174	0.00373685	0.0036631	891.72	0.00590226	0.00582452	0.00572272
	571.87	0.0136768	0.00896481	0.00431534	0.0157869	561.99	0.0232743	0.0345092	0.0293902	0.0528579	943.59	-6.86109e-05	-0.000112958	-0.000103433	-0.000129746	889.95	0.00385	0.00385	0.00372	0.00382	889.95	0.00363	0.00364	0.00363	0.00368	889.95	0.00277	0.00279	0.00276	0.00272	889.95	0.00474157	0.00482717	0.00501776	0.00492739	889.95	0.00486006	0.00493828	0.00488031	0.0049171	889.95	0.00358226	0.00354023	0.00360042	0.00359489	889.95	0.00567666	0.00572227	0.00563272
	571.78	0.0129562	0.00835945	0.00417091	0.0145266	561.94	0.0204479	0.0288853	0.0237748	0.0429866	941.83	-3.82189e-05	-0.000240402	-8.8874e-05	-0.000117312	888.17	0.00363	0.0038	0.00365	0.00377	888.17	0.00348	0.00358	0.00355	0.00358	888.17	0.00275	0.00268	0.00273	0.00257	888.17	0.00459473	0.00475317	0.00487046	0.0047943	888.17	0.00478331	0.00481427	0.00472176	0.00481364	888.17	0.00353819	0.00339873	0.00346177	0.00352215	888.17	0.00555539	0.00562579	0.00562185
	571.7	0.0119184	0.00754621	0.00378868	0.0133046	561.88	0.0192968	0.0263498	0.0214005	0.0371397	940.07	3.21562e-05	-0.000284473	-2.73396e-05	-4.74307e-05	886.4	0.00349	0.00374	0.00361	0.00365	886.4	0.00332	0.00352	0.00349	0.00349	886.4	0.00271	0.00259	0.00269	0.00235	886.4	0.00442288	0.00468633	0.00468981	0.00460787	886.4	0.00468769	0.00464098	0.00455394	0.00467204	886.4	0.00349601	0.00325988	0.00334305	0.00345129	886.4	0.00547974	0.00559924	0.0055562
	571.61	0.0106605	0.00670993	0.0034734	0.0124288	561.83	0.018928	0.0252754	0.0204755	0.0339692	938.31	2.97114e-05	-0.000353465	-5.42627e-05	-6.57889e-05	884.63	0.00321	0.00342	0.00356	0.00318	884.63	0.00303	0.00321	0.00319	0.00303	884.63	0.0026	0.00247	0.00265	0.00216	884.63	0.00407248	0.00434795	0.00400362	0.00408934	884.63	0.0043264	0.00408195	0.00414536	0.00417552	884.63	0.00334014	0.00304844	0.00306157	0.00326084	884.63	0.00533586	0.00544984	0.00545569
	571.52	0.00966611	0.00614031	0.00322605	0.0120869	561.77	0.0191805	0.0255154	0.0210009	0.0322566	936.55	0.000191265	-0.000180074	0.000119233	0.000116812	882.85	0.00339	0.0036	0.00361	0.00344	882.85	0.00321	0.00339	0.00337	0.0033	882.85	0.00275	0.00262	0.00273	0.00239	882.85	0.00427303	0.00451428	0.00430774	0.00430906	882.85	0.00454057	0.00441824	0.00434942	0.00447399	882.85	0.00346024	0.00324751	0.00329149	0.0033956	882.85	0.00549248	0.00556676	0.00558194
	571.44	0.00873718	0.00570059	0.00309103	0.0119968	561.72	0.0193787	0.0257878	0.0217382	0.0308978	934.78	0.000393331	7.73771e-05	0.000350948	0.000358055	881.08	0.00367	0.00399	0.00373	0.004	881.08	0.0035	0.00377	0.00375	0.0039	881.08	0.00298	0.00285	0.00282	0.00272	881.08	0.00462348	0.00488105	0.0050622	0.00484092	881.08	0.00497408	0.00507385	0.00475	0.00505396	881.08	0.00367514	0.0035408	0.00370674	0.00363886	881.08	0.00579619	0.00589883	0.00576985
	571.35	0.00778201	0.00527034	0.00293822	0.0119042	561.66	0.0196	0.0259285	0.0222253	0.0294955	933.02	0.000606046	0.000334948	0.000596132	0.000621151	879.31	0.00394	0.00438	0.00386	0.00451	879.31	0.00386	0.00419	0.00413	0.0045	879.31	0.00322	0.00309	0.0029	0.00316	879.31	0.00495607	0.00523924	0.00574595	0.00537261	879.31	0.00539659	0.00570754	0.00516322	0.00556399	879.31	0.00387821	0.00382772	0.00414493	0.0038885	879.31	0.00603566	0.00623335	0.00589195
	571.27	0.00677044	0.00474939	0.00272756	0.011563	561.61	0.0196132	0.0253705	0.0217509	0.0278411	931.26	0.000753601	0.000693147	0.000763557	0.000792948	877.53	0.00424	0.00454	0.00394	0.00478	877.53	0.00421	0.00437	0.00429	0.00477	877.53	0.00332	0.00333	0.00297	0.00368	877.53	0.00518027	0.0053807	0.00608156	0.00560592	877.53	0.00557834	0.00591325	0.00546	0.00581665	877.53	0.00400629	0.00413304	0.00438291	0.00402382	877.53	0.00615281	0.0063127	0.00590125
	571.18	0.00598516	0.00425863	0.00250336	0.0109482	561.55	0.0196297	0.0246938	0.0210594	0.0263489	929.5	0.000854854	0.000941758	0.000887463	0.000903893	875.76	0.00436	0.00449	0.00398	0.00473	875.76	0.00433	0.00433	0.00426	0.00468	875.76	0.0033	0.00338	0.00299	0.00389	875.76	0.00528559	0.0053192	0.005936	0.00552915	875.76	0.00550304	0.00581926	0.00553805	0.00572955	875.76	0.00400653	0.00424837	0.00438412	0.00402127	875.76	0.0060984	0.00621799	0.00587881
	571.1	0.00546658	0.00392563	0.00240392	0.0102044	561.49	0.0194102	0.0242507	0.0204219	0.0252353	927.73	0.000898381	0.00104367	0.000943485	0.000939647	873.98	0.00432	0.00438	0.00397	0.00462	873.98	0.0043	0.00422	0.00415	0.00452	873.98	0.00322	0.00323	0.00295	0.00386	873.98	0.00521066	0.00518749	0.00575903	0.00538243	873.98	0.00533987	0.0055822	0.00544889	0.00554167	873.98	0.00393105	0.00413443	0.00417067	0.0039164	873.98	0.00600738	0.00607858	0.00581231
	571.01	0.00513178	0.00371983	0.00240091	0.00944708	561.44	0.019429	0.0241333	0.020177	0.0247284	925.97	0.000864816	0.00112928	0.000924576	0.000891961	872.2	0.00423	0.004	0.00394	0.00408	872.2	0.00414	0.00385	0.00382	0.00394	872.2	0.00301	0.00311	0.00289	0.00376	872.2	0.00499299	0.00480067	0.00496941	0.0048445	872.2	0.00490788	0.00488885	0.00512388	0.00496253	872.2	0.0037297	0.00394628	0.00382537	0.00370839	872.2	0.00586476	0.00574881	0.00568049
	570.92	0.0048303	0.00346271	0.00233597	0.00869308	561.38	0.0194399	0.0239896	0.0199348	0.0240307	924.2	0.000683938	0.000872439	0.000729202	0.000667976	870.43	0.00375	0.00345	0.00385	0.00328	870.43	0.00365	0.00331	0.00333	0.00316	870.43	0.00269	0.00275	0.00278	0.00313	870.43	0.00450917	0.00424636	0.00382641	0.00409038	870.43	0.00429401	0.00390896	0.00448077	0.00407255	870.43	0.00338513	0.00346422	0.00321067	0.00333295	870.43	0.00546556	0.00531457	0.00543829
	570.84	0.00518289	0.00360763	0.00235017	0.00854669	561.33	0.0197188	0.0252777	0.021134	0.0243184	922.44	0.000641914	0.000725878	0.000699579	0.000631524	868.65	0.00369	0.00353	0.00387	0.00337	868.65	0.00359	0.00336	0.00338	0.00324	868.65	0.00266	0.00263	0.00279	0.00281	868.65	0.00447341	0.00424947	0.00386331	0.0041247	868.65	0.00428262	0.00392991	0.00439386	0.00406926	868.65	0.00332623	0.00333255	0.00313465	0.00328818	868.65	0.00537775	0.00525879	0.00552327
	570.75	0.00559106	0.00381878	0.00248704	0.00874944	561.27	0.0203256	0.02655	0.0224809	0.0249624	920.67	0.000541001	0.000535848	0.000599775	0.000544114	866.87	0.00371	0.00361	0.00393	0.00345	866.87	0.00352	0.00342	0.00349	0.00334	866.87	0.00263	0.00259	0.00282	0.00257	866.87	0.0044392	0.0042548	0.00392143	0.00415487	866.87	0.00429086	0.00397275	0.00434571	0.00407938	866.87	0.00329374	0.00323466	0.00309841	0.00325095	866.87	0.00539293	0.00532055	0.00568584
	570.66	0.00592981	0.00396554	0.00253071	0.00897202	561.22	0.0205132	0.0274526	0.0234226	0.0253198	918.9	0.000403112	0.000277026	0.000437413	0.000418073	865.1	0.0037	0.00371	0.00397	0.00352	865.1	0.0035	0.00351	0.00359	0.00343	865.1	0.00262	0.00255	0.00287	0.00234	865.1	0.00436412	0.00425479	0.00387677	0.00416114	865.1	0.00430125	0.00406192	0.00429447	0.00410463	865.1	0.00327755	0.00317262	0.00310765	0.00324663	865.1	0.00540235	0.00537637	0.00573877
	570.58	0.00607045	0.0040104	0.002461	0.00911698	561.16	0.0207293	0.0278631	0.0239319	0.0256517	917.14	0.000255199	0.000122985	0.000259433	0.000273097	863.32	0.00376	0.00379	0.00398	0.00363	863.32	0.00358	0.00359	0.00367	0.00359	863.32	0.00264	0.00264	0.00292	0.0024	863.32	0.00435018	0.00427244	0.00393633	0.00417097	863.32	0.00433976	0.00414615	0.00429958	0.00420405	863.32	0.00331307	0.00326171	0.00316511	0.00328524	863.32	0.00553167	0.00546609	0.00576251
	570.49	0.00604303	0.00397724	0.00243795	0.0091198	561.11	0.0206376	0.0277673	0.0240701	0.0260575	915.37	0.000124471	2.38096e-05	0.000106711	0.000136577	861.54	0.00389	0.00386	0.00397	0.00385	861.54	0.00362	0.00365	0.00374	0.00371	861.54	0.00267	0.00271	0.00293	0.00251	861.54	0.00437869	0.00428954	0.00398626	0.00419538	861.54	0.00438904	0.00432542	0.00438823	0.00430077	861.54	0.00335282	0.00334073	0.00325112	0.00333309	861.54	0.00561778	0.0055684	0.00580915
	570.41	0.0058738	0.00391429	0.0023959	0.00902771	561.05	0.0201614	0.0269677	0.0235248	0.0257902	913.6	-1.68235e-05	-0.000202438	-6.76232e-05	-2.59452e-05	859.76	0.00373	0.00391	0.00388	0.00395	859.76	0.00349	0.00364	0.00372	0.00374	859.76	0.00271	0.00264	0.00286	0.00246	859.76	0.00420434	0.0042858	0.00397006	0.00414129	859.76	0.00442713	0.00440617	0.00438434	0.00437557	859.76	0.00337168	0.00324236	0.00324452	0.00333772	859.76	0.00557805	0.00559303	0.00571411
	570.32	0.00577298	0.00394992	0.00244297	0.00886612	561	0.0200098	0.0259034	0.0228035	0.0254101	911.84	-0.000129783	-0.000109664	-0.00019716	-0.000169051	857.98	0.00388	0.00388	0.00383	0.00391	857.98	0.00358	0.00357	0.00364	0.00362	857.98	0.00277	0.0028	0.00282	0.0028	857.98	0.00425948	0.00422798	0.00378849	0.00401498	857.98	0.0044303	0.00438485	0.00447136	0.00435094	857.98	0.00341194	0.00340127	0.00335303	0.00340699	857.98	0.00570366	0.00556301	0.0056573
	570.23	0.00567708	0.00394242	0.00246881	0.00861621	560.94	0.0200696	0.0251698	0.0224382	0.0249419	910.07	-0.000189217	1.73325e-05	-0.000253454	-0.00024921	856.2	0.00398	0.00398	0.00381	0.00406	856.2	0.0037	0.00365	0.00371	0.00375	856.2	0.0029	0.00298	0.00281	0.00315	856.2	0.00446547	0.00436724	0.00399669	0.00420168	856.2	0.00460567	0.00462586	0.0047201	0.00458203	856.2	0.00352144	0.00357431	0.00355922	0.00354171	856.2	0.0058556	0.005711	0.00566254
	570.15	0.00558666	0.00387863	0.00240645	0.00836426	560.89	0.0199337	0.0248805	0.02254	0.0244985	908.3	-0.000179129	9.35781e-05	-0.000229493	-0.000243613	854.42	0.00409	0.00418	0.00381	0.0043	854.42	0.00386	0.00382	0.00381	0.00393	854.42	0.00304	0.00311	0.00282	0.00334	854.42	0.00465016	0.00459961	0.00443713	0.00451567	854.42	0.00482836	0.00494393	0.00493602	0.00486941	854.42	0.0036366	0.00370116	0.00378576	0.0036777	854.42	0.00600004	0.00597168	0.00584048
	570.06	0.00543189	0.00376985	0.00234295	0.00822869	560.83	0.0198283	0.0244601	0.0223815	0.0242458	906.53	-0.000179085	5.87728e-05	-0.000214174	-0.000246049	852.64	0.00414	0.00427	0.00382	0.00441	852.64	0.00393	0.0039	0.00388	0.00399	852.64	0.00311	0.00316	0.00281	0.00333	852.64	0.00480648	0.00477743	0.00476238	0.00477155	852.64	0.00496805	0.0051213	0.00510022	0.00506438	852.64	0.00373079	0.00380633	0.0039171	0.00375889	852.64	0.00609594	0.0061019	0.00596534
[truncated: 155 more rows]
[truncated: 1 more columns]

## Sheet: Figure 7 data
	#1a			#1b			#2			#3a			#3b			#4a			#4b			#5
	wavenumber	plaque	background	wavenumber	plaque	background	wavenumber	plaque	background	wavenumber	plaque	background	wavenumber	background	plaque	wavenumber	background	plaque	wavenumber	plaque	background	wavenumber	plaque	background
[truncated: 21 more rows]
